# Supplementary material for: Copy number variants and fixed duplications among 198 rhesus macaques (Macaca mulatta)
Source: PLoS Genet. 2020 May 11;16(5):e1008742. doi: 10.1371/journal.pgen.1008742 (PMC7241854; doi:10.1371/journal.pgen.1008742)
Supplement: S1 Table — (XLSX) [file pgen.1008742.s001.xlsx]

## Sheet: Braso-Vives et al. 2020
Run	Assay Type	Bases	BioProject	BioSample	Bytes	Center Name	Consent	Experiment	Instrument	isolate	LibraryLayout	Organism	Platform	Sample Name	sex	SRA Study	Age	Biomaterial_provider	BioSampleModel	tissue	Breed
SRR5628054	WGS	136197192900	PRJNA251548	SAMN07168896	35658122117	BCM	public	SRX2868586	HiSeq X Ten	38546	PAIRED	Macaca mulatta	ILLUMINA	MMUL.IN-38546	female	SRP049547	Adult	John Capitanio\, University of California	Model organism or animal	blood	Indian
SRR5628055	WGS	141214470000	PRJNA251548	SAMN07168898	36718495319	BCM	public	SRX2868587	HiSeq X Ten	38548	PAIRED	Macaca mulatta	ILLUMINA	MMUL.IN-38548	female	SRP049547	Adult	John Capitanio\, University of California	Model organism or animal	blood	Indian
SRR5628056	WGS	145890883200	PRJNA251548	SAMN07168899	36897789472	BCM	public	SRX2868588	HiSeq X Ten	38550	PAIRED	Macaca mulatta	ILLUMINA	MMUL.IN-38550	male	SRP049547	Adult	John Capitanio\, University of California	Model organism or animal	blood	Indian
SRR5628057	WGS	144618710700	PRJNA251548	SAMN07168900	37310896455	BCM	public	SRX2868589	HiSeq X Ten	38552	PAIRED	Macaca mulatta	ILLUMINA	MMUL.IN-38552	male	SRP049547	Adult	John Capitanio\, University of California	Model organism or animal	blood	Indian
SRR5628058	WGS	142122627600	PRJNA251548	SAMN07168901	37901603810	BCM	public	SRX2868590	HiSeq X Ten	38553	PAIRED	Macaca mulatta	ILLUMINA	MMUL.IN-38553	female	SRP049547	Adult	John Capitanio\, University of California	Model organism or animal	blood	Indian
SRR5628059	WGS	134419681200	PRJNA251548	SAMN07168897	35022778637	BCM	public	SRX2868591	HiSeq X Ten	38547	PAIRED	Macaca mulatta	ILLUMINA	MMUL.IN-38547	male	SRP049547	Adult	John Capitanio\, University of California	Model organism or animal	blood	Indian
SRR5628060	WGS	137868691500	PRJNA251548	SAMN07168903	38348270994	BCM	public	SRX2868592	HiSeq X Ten	38569	PAIRED	Macaca mulatta	ILLUMINA	MMUL.IN-38569	male	SRP049547	Adult	John Capitanio\, University of California	Model organism or animal	blood	Indian
SRR5628063	WGS	142519816500	PRJNA251548	SAMN07168904	38767858145	BCM	public	SRX2868594	HiSeq X Ten	38572	PAIRED	Macaca mulatta	ILLUMINA	MMUL.IN-38572	male	SRP049547	Adult	John Capitanio\, University of California	Model organism or animal	blood	Indian
SRR5628078	WGS	137811818700	PRJNA251548	SAMN07168905	38220395470	BCM	public	SRX2868602	HiSeq X Ten	38577	PAIRED	Macaca mulatta	ILLUMINA	MMUL.IN-38577	male	SRP049547	Adult	John Capitanio\, University of California	Model organism or animal	blood	Indian
SRR5628080	WGS	142172318100	PRJNA251548	SAMN07168906	37576788083	BCM	public	SRX2868604	HiSeq X Ten	38579	PAIRED	Macaca mulatta	ILLUMINA	MMUL.IN-38579	female	SRP049547	Adult	John Capitanio\, University of California	Model organism or animal	blood	Indian
SRR5628083	WGS	144033629100	PRJNA251548	SAMN07168910	32855354052	BCM	public	SRX2868607	HiSeq X Ten	38610	PAIRED	Macaca mulatta	ILLUMINA	MMUL.IN-38610	male	SRP049547	Adult	John Capitanio\, University of California	Model organism or animal	blood	Indian
SRR5628084	WGS	131896095600	PRJNA251548	SAMN07168911	33584313032	BCM	public	SRX2868608	HiSeq X Ten	38612	PAIRED	Macaca mulatta	ILLUMINA	MMUL.IN-38612	male	SRP049547	Adult	John Capitanio\, University of California	Model organism or animal	blood	Indian
SRR5628085	WGS	144089754000	PRJNA251548	SAMN07168916	37377518908	BCM	public	SRX2868609	HiSeq X Ten	38621	PAIRED	Macaca mulatta	ILLUMINA	MMUL.IN-38621	female	SRP049547	Adult	John Capitanio\, University of California	Model organism or animal	blood	Indian
SRR5628086	WGS	145247407800	PRJNA251548	SAMN07168909	31521173413	BCM	public	SRX2868610	HiSeq X Ten	38609	PAIRED	Macaca mulatta	ILLUMINA	MMUL.IN-38609	male	SRP049547	Adult	John Capitanio\, University of California	Model organism or animal	blood	Indian
SRR5628087	WGS	138053027400	PRJNA251548	SAMN07168917	34758288413	BCM	public	SRX2868611	HiSeq X Ten	38622	PAIRED	Macaca mulatta	ILLUMINA	MMUL.IN-38622	female	SRP049547	Adult	John Capitanio\, University of California	Model organism or animal	blood	Indian
SRR5628088	WGS	133955503200	PRJNA251548	SAMN07168914	40306623338	BCM	public	SRX2868612	HiSeq X Ten	38616	PAIRED	Macaca mulatta	ILLUMINA	MMUL.IN-38616	female	SRP049547	Adult	John Capitanio\, University of California	Model organism or animal	blood	Indian
SRR5628089	WGS	136256004000	PRJNA251548	SAMN07168912	37992119186	BCM	public	SRX2868613	HiSeq X Ten	38613	PAIRED	Macaca mulatta	ILLUMINA	MMUL.IN-38613	male	SRP049547	Adult	John Capitanio\, University of California	Model organism or animal	blood	Indian
SRR5628090	WGS	131345563500	PRJNA251548	SAMN07168918	33459946306	BCM	public	SRX2868614	HiSeq X Ten	38623	PAIRED	Macaca mulatta	ILLUMINA	MMUL.IN-38623	male	SRP049547	Adult	John Capitanio\, University of California	Model organism or animal	blood	Indian
SRR5628091	WGS	129615855600	PRJNA251548	SAMN07168919	38019883980	BCM	public	SRX2868615	HiSeq X Ten	38625	PAIRED	Macaca mulatta	ILLUMINA	MMUL.IN-38625	female	SRP049547	Adult	John Capitanio\, University of California	Model organism or animal	blood	Indian
SRR5628092	WGS	135196328100	PRJNA251548	SAMN07168915	36952837604	BCM	public	SRX2868616	HiSeq X Ten	38617	PAIRED	Macaca mulatta	ILLUMINA	MMUL.IN-38617	female	SRP049547	Adult	John Capitanio\, University of California	Model organism or animal	blood	Indian
SRR5628093	WGS	141612872700	PRJNA251548	SAMN07168913	39747712130	BCM	public	SRX2868617	HiSeq X Ten	38615	PAIRED	Macaca mulatta	ILLUMINA	MMUL.IN-38615	female	SRP049547	Adult	John Capitanio\, University of California	Model organism or animal	blood	Indian
SRR5628094	WGS	141578308200	PRJNA251548	SAMN07168921	41048751768	BCM	public	SRX2868618	HiSeq X Ten	38628	PAIRED	Macaca mulatta	ILLUMINA	MMUL.IN-38628	female	SRP049547	Adult	John Capitanio\, University of California	Model organism or animal	blood	Indian
SRR5628095	WGS	142460678400	PRJNA251548	SAMN07168920	38868019378	BCM	public	SRX2868619	HiSeq X Ten	38627	PAIRED	Macaca mulatta	ILLUMINA	MMUL.IN-38627	female	SRP049547	Adult	John Capitanio\, University of California	Model organism or animal	blood	Indian
SRR5628096	WGS	140830798800	PRJNA251548	SAMN07168922	41620562654	BCM	public	SRX2868620	HiSeq X Ten	38629	PAIRED	Macaca mulatta	ILLUMINA	MMUL.IN-38629	male	SRP049547	Adult	John Capitanio\, University of California	Model organism or animal	blood	Indian
SRR5628097	WGS	131633388000	PRJNA251548	SAMN07168927	37303532030	BCM	public	SRX2868621	HiSeq X Ten	38635	PAIRED	Macaca mulatta	ILLUMINA	MMUL.IN-38635	female	SRP049547	Adult	John Capitanio\, University of California	Model organism or animal	blood	Indian
SRR5628098	WGS	139966065600	PRJNA251548	SAMN07168928	38638056266	BCM	public	SRX2868622	HiSeq X Ten	38637	PAIRED	Macaca mulatta	ILLUMINA	MMUL.IN-38637	female	SRP049547	Adult	John Capitanio\, University of California	Model organism or animal	blood	Indian
SRR5628099	WGS	140553940200	PRJNA251548	SAMN07168924	43708325061	BCM	public	SRX2868623	HiSeq X Ten	38631	PAIRED	Macaca mulatta	ILLUMINA	MMUL.IN-38631	female	SRP049547	Adult	John Capitanio\, University of California	Model organism or animal	blood	Indian
SRR5628102	WGS	139964887800	PRJNA251548	SAMN07168929	40874959890	BCM	public	SRX2868626	HiSeq X Ten	38638	PAIRED	Macaca mulatta	ILLUMINA	MMUL.IN-38638	male	SRP049547	Adult	John Capitanio\, University of California	Model organism or animal	blood	Indian
SRR5628103	WGS	145699731300	PRJNA251548	SAMN07168932	37176581296	BCM	public	SRX2868627	HiSeq X Ten	38642	PAIRED	Macaca mulatta	ILLUMINA	MMUL.IN-38642	male	SRP049547	Adult	John Capitanio\, University of California	Model organism or animal	blood	Indian
SRR5628104	WGS	132906651900	PRJNA251548	SAMN07168935	38479695957	BCM	public	SRX2868628	HiSeq X Ten	38645	PAIRED	Macaca mulatta	ILLUMINA	MMUL.IN-38645	female	SRP049547	Adult	John Capitanio\, University of California	Model organism or animal	blood	Indian
SRR5628105	WGS	137866600500	PRJNA251548	SAMN07168925	35418357977	BCM	public	SRX2868629	HiSeq X Ten	38632	PAIRED	Macaca mulatta	ILLUMINA	MMUL.IN-38632	male	SRP049547	Adult	John Capitanio\, University of California	Model organism or animal	blood	Indian
SRR5628107	WGS	136768356600	PRJNA251548	SAMN07168933	34915193144	BCM	public	SRX2868631	HiSeq X Ten	38643	PAIRED	Macaca mulatta	ILLUMINA	MMUL.IN-38643	male	SRP049547	Adult	John Capitanio\, University of California	Model organism or animal	blood	Indian
SRR5628108	WGS	124261288200	PRJNA251548	SAMN07168926	37707943330	BCM	public	SRX2868632	HiSeq X Ten	38633	PAIRED	Macaca mulatta	ILLUMINA	MMUL.IN-38633	male	SRP049547	Adult	John Capitanio\, University of California	Model organism or animal	blood	Indian
SRR5628109	WGS	138576578400	PRJNA251548	SAMN07168936	37786830082	BCM	public	SRX2868633	HiSeq X Ten	38646	PAIRED	Macaca mulatta	ILLUMINA	MMUL.IN-38646	female	SRP049547	Adult	John Capitanio\, University of California	Model organism or animal	blood	Indian
SRR5628110	WGS	135022285200	PRJNA251548	SAMN07168939	36082676054	BCM	public	SRX2868634	HiSeq X Ten	38652	PAIRED	Macaca mulatta	ILLUMINA	MMUL.IN-38652	male	SRP049547	Adult	John Capitanio\, University of California	Model organism or animal	blood	Indian
SRR5628111	WGS	132267675300	PRJNA251548	SAMN07168930	40752318298	BCM	public	SRX2868635	HiSeq X Ten	38639	PAIRED	Macaca mulatta	ILLUMINA	MMUL.IN-38639	male	SRP049547	Adult	John Capitanio\, University of California	Model organism or animal	blood	Indian
SRR5628112	WGS	139655062800	PRJNA251548	SAMN07168941	41966064248	BCM	public	SRX2868636	HiSeq X Ten	38654	PAIRED	Macaca mulatta	ILLUMINA	MMUL.IN-38654	male	SRP049547	Adult	Irina V. Zhdanova\, Boston University School of Medicine	Model organism or animal	blood	Indian
SRR5628114	WGS	140837468100	PRJNA251548	SAMN07168940	42076714398	BCM	public	SRX2868638	HiSeq X Ten	38653	PAIRED	Macaca mulatta	ILLUMINA	MMUL.IN-38653	male	SRP049547	Adult	Irina V. Zhdanova\, Boston University School of Medicine	Model organism or animal	blood	Indian
SRR5628115	WGS	137907481500	PRJNA251548	SAMN07168938	40728717113	BCM	public	SRX2868639	HiSeq X Ten	38648	PAIRED	Macaca mulatta	ILLUMINA	MMUL.IN-38648	female	SRP049547	Adult	John Capitanio\, University of California	Model organism or animal	blood	Indian
SRR5628116	WGS	145057441200	PRJNA251548	SAMN07168937	42000012171	BCM	public	SRX2868640	HiSeq X Ten	38647	PAIRED	Macaca mulatta	ILLUMINA	MMUL.IN-38647	female	SRP049547	Adult	John Capitanio\, University of California	Model organism or animal	blood	Indian
SRR5628117	WGS	133176900600	PRJNA251548	SAMN07168943	41682742719	BCM	public	SRX2868641	HiSeq X Ten	38656	PAIRED	Macaca mulatta	ILLUMINA	MMUL.IN-38656	male	SRP049547	Adult	Irina V. Zhdanova\, Boston University School of Medicine	Model organism or animal	blood	Indian
SRR5628118	WGS	136323870300	PRJNA251548	SAMN07168947	40569321781	BCM	public	SRX2868642	HiSeq X Ten	38660	PAIRED	Macaca mulatta	ILLUMINA	MMUL.IN-38660	male	SRP049547	Adult	Irina V. Zhdanova\, Boston University School of Medicine	Model organism or animal	blood	Indian
SRR5628119	WGS	130299182100	PRJNA251548	SAMN07168944	40635660435	BCM	public	SRX2868643	HiSeq X Ten	38657	PAIRED	Macaca mulatta	ILLUMINA	MMUL.IN-38657	male	SRP049547	Adult	Irina V. Zhdanova\, Boston University School of Medicine	Model organism or animal	blood	Indian
SRR5628120	WGS	133990564800	PRJNA251548	SAMN07168948	39808615278	BCM	public	SRX2868644	HiSeq X Ten	38661	PAIRED	Macaca mulatta	ILLUMINA	MMUL.IN-38661	male	SRP049547	Adult	Irina V. Zhdanova\, Boston University School of Medicine	Model organism or animal	blood	Indian
SRR5628121	WGS	127358524500	PRJNA251548	SAMN07168951	38984326539	BCM	public	SRX2868645	HiSeq X Ten	38664	PAIRED	Macaca mulatta	ILLUMINA	MMUL.IN-38664	male	SRP049547	Adult	Irina V. Zhdanova\, Boston University School of Medicine	Model organism or animal	blood	Indian
SRR5628123	WGS	132172788900	PRJNA251548	SAMN07168946	39737637895	BCM	public	SRX2868647	HiSeq X Ten	38659	PAIRED	Macaca mulatta	ILLUMINA	MMUL.IN-38659	male	SRP049547	Adult	Irina V. Zhdanova\, Boston University School of Medicine	Model organism or animal	blood	Indian
SRR5628128	WGS	134118572700	PRJNA251548	SAMN07168958	36294670557	BCM	public	SRX2868652	HiSeq X Ten	38671	PAIRED	Macaca mulatta	ILLUMINA	MMUL.IN-38671	male	SRP049547	Adult	Irina V. Zhdanova\, Boston University School of Medicine	Model organism or animal	blood	Indian
SRR5628129	WGS	140389193400	PRJNA251548	SAMN07168959	36215676145	BCM	public	SRX2868653	HiSeq X Ten	38672	PAIRED	Macaca mulatta	ILLUMINA	MMUL.IN-38672	male	SRP049547	Adult	Irina V. Zhdanova\, Boston University School of Medicine	Model organism or animal	blood	Indian
SRR5628131	WGS	128088105000	PRJNA251548	SAMN07168949	40652392151	BCM	public	SRX2868655	HiSeq X Ten	38662	PAIRED	Macaca mulatta	ILLUMINA	MMUL.IN-38662	male	SRP049547	Adult	Irina V. Zhdanova\, Boston University School of Medicine	Model organism or animal	blood	Indian
SRR5628132	WGS	136351056300	PRJNA251548	SAMN07168956	34016798575	BCM	public	SRX2868656	HiSeq X Ten	38669	PAIRED	Macaca mulatta	ILLUMINA	MMUL.IN-38669	male	SRP049547	Adult	Irina V. Zhdanova\, Boston University School of Medicine	Model organism or animal	blood	Indian
SRR5628134	WGS	133075314900	PRJNA251548	SAMN07168966	39019820937	BCM	public	SRX2868658	HiSeq X Ten	38692	PAIRED	Macaca mulatta	ILLUMINA	MMUL.IN-38692	male	SRP049547	Adult	Michael Kubisch\, Tulane National Primate Research Center	Model organism or animal	blood	Indian
SRR5628137	WGS	129073992900	PRJNA251548	SAMN07168965	38080266504	BCM	public	SRX2868661	HiSeq X Ten	38688	PAIRED	Macaca mulatta	ILLUMINA	MMUL.IN-38688	male	SRP049547	Adult	Michael Kubisch\, Tulane National Primate Research Center	Model organism or animal	blood	Indian
SRR5628139	WGS	141900653100	PRJNA251548	SAMN07168967	40780603632	BCM	public	SRX2868663	HiSeq X Ten	38693	PAIRED	Macaca mulatta	ILLUMINA	MMUL.IN-38693	male	SRP049547	Adult	Michael Kubisch\, Tulane National Primate Research Center	Model organism or animal	blood	Indian
SRR5628140	WGS	130485943800	PRJNA251548	SAMN07168963	38615545709	BCM	public	SRX2868664	HiSeq X Ten	38683	PAIRED	Macaca mulatta	ILLUMINA	MMUL.IN-38683	male	SRP049547	Adult	Michael Kubisch\, Tulane National Primate Research Center	Model organism or animal	blood	Indian
SRR5628141	WGS	137145170400	PRJNA251548	SAMN07168969	40656384574	BCM	public	SRX2868665	HiSeq X Ten	38696	PAIRED	Macaca mulatta	ILLUMINA	MMUL.IN-38696	male	SRP049547	Adult	Michael Kubisch\, Tulane National Primate Research Center	Model organism or animal	blood	Indian
SRR5628142	WGS	139804590000	PRJNA251548	SAMN07168970	40137852631	BCM	public	SRX2868666	HiSeq X Ten	38700	PAIRED	Macaca mulatta	ILLUMINA	MMUL.IN-38700	male	SRP049547	Adult	Michael Kubisch\, Tulane National Primate Research Center	Model organism or animal	blood	Indian
SRR5628143	WGS	136371094800	PRJNA251548	SAMN07168962	34300289064	BCM	public	SRX2868667	HiSeq X Ten	38675	PAIRED	Macaca mulatta	ILLUMINA	MMUL.IN-38675	male	SRP049547	Adult	Irina V. Zhdanova\, Boston University School of Medicine	Model organism or animal	blood	Indian
SRR5628144	WGS	128500611900	PRJNA251548	SAMN07168972	34345049765	BCM	public	SRX2868668	HiSeq X Ten	38704	PAIRED	Macaca mulatta	ILLUMINA	MMUL.IN-38704	male	SRP049547	Adult	Michael Kubisch\, Tulane National Primate Research Center	Model organism or animal	blood	Indian
SRR5628145	WGS	141000227400	PRJNA251548	SAMN07168968	41551612770	BCM	public	SRX2868669	HiSeq X Ten	38694	PAIRED	Macaca mulatta	ILLUMINA	MMUL.IN-38694	male	SRP049547	Adult	Michael Kubisch\, Tulane National Primate Research Center	Model organism or animal	blood	Indian
SRR5628146	WGS	129794015700	PRJNA251548	SAMN07168976	39332885566	BCM	public	SRX2868670	HiSeq X Ten	38708	PAIRED	Macaca mulatta	ILLUMINA	MMUL.IN-38708	male	SRP049547	Adult	Michael Kubisch\, Tulane National Primate Research Center	Model organism or animal	blood	Indian
SRR5628147	WGS	131671890600	PRJNA251548	SAMN07168974	37923290231	BCM	public	SRX2868671	HiSeq X Ten	38706	PAIRED	Macaca mulatta	ILLUMINA	MMUL.IN-38706	male	SRP049547	Adult	Michael Kubisch\, Tulane National Primate Research Center	Model organism or animal	blood	Indian
SRR5628148	WGS	139614714900	PRJNA251548	SAMN07168971	40609666702	BCM	public	SRX2868672	HiSeq X Ten	38701	PAIRED	Macaca mulatta	ILLUMINA	MMUL.IN-38701	male	SRP049547	Adult	Michael Kubisch\, Tulane National Primate Research Center	Model organism or animal	blood	Indian
SRR5628149	WGS	127180859400	PRJNA251548	SAMN07168978	33492059597	BCM	public	SRX2868673	HiSeq X Ten	38712	PAIRED	Macaca mulatta	ILLUMINA	MMUL.IN-38712	male	SRP049547	Adult	Michael Kubisch\, Tulane National Primate Research Center	Model organism or animal	blood	Indian
SRR5628150	WGS	133658615400	PRJNA251548	SAMN07168977	36721047586	BCM	public	SRX2868674	HiSeq X Ten	38709	PAIRED	Macaca mulatta	ILLUMINA	MMUL.IN-38709	male	SRP049547	Adult	Michael Kubisch\, Tulane National Primate Research Center	Model organism or animal	blood	Indian
SRR5628151	WGS	128907765900	PRJNA251548	SAMN07168975	37076592638	BCM	public	SRX2868675	HiSeq X Ten	38707	PAIRED	Macaca mulatta	ILLUMINA	MMUL.IN-38707	male	SRP049547	Adult	Michael Kubisch\, Tulane National Primate Research Center	Model organism or animal	blood	Indian
SRR5628152	WGS	135774511200	PRJNA251548	SAMN07168973	36759881174	BCM	public	SRX2868676	HiSeq X Ten	38705	PAIRED	Macaca mulatta	ILLUMINA	MMUL.IN-38705	male	SRP049547	Adult	Michael Kubisch\, Tulane National Primate Research Center	Model organism or animal	blood	Indian
SRR5628153	WGS	123618321600	PRJNA251548	SAMN07168982	36582081433	BCM	public	SRX2868677	HiSeq X Ten	38716	PAIRED	Macaca mulatta	ILLUMINA	MMUL.IN-38716	male	SRP049547	Adult	Michael Kubisch\, Tulane National Primate Research Center	Model organism or animal	blood	Indian
SRR5628157	WGS	131246572800	PRJNA251548	SAMN07168979	36493505772	BCM	public	SRX2868681	HiSeq X Ten	38713	PAIRED	Macaca mulatta	ILLUMINA	MMUL.IN-38713	male	SRP049547	Adult	Michael Kubisch\, Tulane National Primate Research Center	Model organism or animal	blood	Indian
SRR5628158	WGS	130170147900	PRJNA251548	SAMN07168985	37222161698	BCM	public	SRX2868682	HiSeq X Ten	38723	PAIRED	Macaca mulatta	ILLUMINA	MMUL.IN-38723	male	SRP049547	Adult	Michael Kubisch\, Tulane National Primate Research Center	Model organism or animal	blood	Indian
SRR5628159	WGS	135709620000	PRJNA251548	SAMN07168980	39071484991	BCM	public	SRX2868683	HiSeq X Ten	38714	PAIRED	Macaca mulatta	ILLUMINA	MMUL.IN-38714	male	SRP049547	Adult	Michael Kubisch\, Tulane National Primate Research Center	Model organism or animal	blood	Indian
SRR5628161	WGS	133014011700	PRJNA251548	SAMN07168988	35486668847	BCM	public	SRX2868685	HiSeq X Ten	38728	PAIRED	Macaca mulatta	ILLUMINA	MMUL.IN-38728	male	SRP049547	Adult	Michael Kubisch\, Tulane National Primate Research Center	Model organism or animal	blood	Indian
SRR5628162	WGS	133152339300	PRJNA251548	SAMN07168987	37669525407	BCM	public	SRX2868686	HiSeq X Ten	38725	PAIRED	Macaca mulatta	ILLUMINA	MMUL.IN-38725	male	SRP049547	Adult	Michael Kubisch\, Tulane National Primate Research Center	Model organism or animal	blood	Indian
SRR5628164	WGS	128554570200	PRJNA251548	SAMN07168989	36615934350	BCM	public	SRX2868688	HiSeq X Ten	38731	PAIRED	Macaca mulatta	ILLUMINA	MMUL.IN-38731	male	SRP049547	Adult	Michael Kubisch\, Tulane National Primate Research Center	Model organism or animal	blood	Indian
SRR5628165	WGS	137417470200	PRJNA251548	SAMN07168981	37461143951	BCM	public	SRX2868689	HiSeq X Ten	38715	PAIRED	Macaca mulatta	ILLUMINA	MMUL.IN-38715	male	SRP049547	Adult	Michael Kubisch\, Tulane National Primate Research Center	Model organism or animal	blood	Indian
SRR5628166	WGS	129365645400	PRJNA251548	SAMN07168992	34468816784	BCM	public	SRX2868690	HiSeq X Ten	38735	PAIRED	Macaca mulatta	ILLUMINA	MMUL.IN-38735	male	SRP049547	Adult	Michael Kubisch\, Tulane National Primate Research Center	Model organism or animal	blood	Indian
SRR5628167	WGS	135885316500	PRJNA251548	SAMN07168994	36078872813	BCM	public	SRX2868691	HiSeq X Ten	38738	PAIRED	Macaca mulatta	ILLUMINA	MMUL.IN-38738	male	SRP049547	Adult	Michael Kubisch\, Tulane National Primate Research Center	Model organism or animal	blood	Indian
SRR5628168	WGS	132227090100	PRJNA251548	SAMN07168996	33639834069	BCM	public	SRX2868692	HiSeq X Ten	38740	PAIRED	Macaca mulatta	ILLUMINA	MMUL.IN-38740	male	SRP049547	Adult	Michael Kubisch\, Tulane National Primate Research Center	Model organism or animal	blood	Indian
SRR5628169	WGS	129642554400	PRJNA251548	SAMN07168984	39064819854	BCM	public	SRX2868693	HiSeq X Ten	38721	PAIRED	Macaca mulatta	ILLUMINA	MMUL.IN-38721	male	SRP049547	Adult	Michael Kubisch\, Tulane National Primate Research Center	Model organism or animal	blood	Indian
SRR5628170	WGS	132271876500	PRJNA251548	SAMN07168997	34171673485	BCM	public	SRX2868694	HiSeq X Ten	38741	PAIRED	Macaca mulatta	ILLUMINA	MMUL.IN-38741	male	SRP049547	Adult	Michael Kubisch\, Tulane National Primate Research Center	Model organism or animal	blood	Indian
SRR5628171	WGS	129798194400	PRJNA251548	SAMN07168990	36979340126	BCM	public	SRX2868695	HiSeq X Ten	38732	PAIRED	Macaca mulatta	ILLUMINA	MMUL.IN-38732	male	SRP049547	Adult	Michael Kubisch\, Tulane National Primate Research Center	Model organism or animal	blood	Indian
SRR5628172	WGS	134509084500	PRJNA251548	SAMN07168991	37079456236	BCM	public	SRX2868696	HiSeq X Ten	38733	PAIRED	Macaca mulatta	ILLUMINA	MMUL.IN-38733	male	SRP049547	Adult	Michael Kubisch\, Tulane National Primate Research Center	Model organism or animal	blood	Indian
SRR5628173	WGS	130602395100	PRJNA251548	SAMN07168993	33194410402	BCM	public	SRX2868697	HiSeq X Ten	38736	PAIRED	Macaca mulatta	ILLUMINA	MMUL.IN-38736	male	SRP049547	Adult	Michael Kubisch\, Tulane National Primate Research Center	Model organism or animal	blood	Indian
SRR5628175	WGS	140664712500	PRJNA251548	SAMN07168998	38407795631	BCM	public	SRX2868699	HiSeq X Ten	38744	PAIRED	Macaca mulatta	ILLUMINA	MMUL.IN-38744	male	SRP049547	Adult	Michael Kubisch\, Tulane National Primate Research Center	Model organism or animal	blood	Indian
SRR5628176	WGS	130956586800	PRJNA251548	SAMN07169001	33494294015	BCM	public	SRX2868700	HiSeq X Ten	38748	PAIRED	Macaca mulatta	ILLUMINA	MMUL.IN-38748	male	SRP049547	Adult	Michael Kubisch\, Tulane National Primate Research Center	Model organism or animal	blood	Indian
SRR5628177	WGS	131717539200	PRJNA251548	SAMN07169003	34675700253	BCM	public	SRX2868701	HiSeq X Ten	38752	PAIRED	Macaca mulatta	ILLUMINA	MMUL.IN-38752	male	SRP049547	Adult	Michael Kubisch\, Tulane National Primate Research Center	Model organism or animal	blood	Indian
SRR5628179	WGS	134613228600	PRJNA251548	SAMN07169004	37677968903	BCM	public	SRX2868703	HiSeq X Ten	38753	PAIRED	Macaca mulatta	ILLUMINA	MMUL.IN-38753	male	SRP049547	Adult	Michael Kubisch\, Tulane National Primate Research Center	Model organism or animal	blood	Indian
SRR5628180	WGS	122968629000	PRJNA251548	SAMN07169000	37073654874	BCM	public	SRX2868704	HiSeq X Ten	38747	PAIRED	Macaca mulatta	ILLUMINA	MMUL.IN-38747	male	SRP049547	Adult	Michael Kubisch\, Tulane National Primate Research Center	Model organism or animal	blood	Indian
SRR5628181	WGS	136593924600	PRJNA251548	SAMN07168999	37332495401	BCM	public	SRX2868705	HiSeq X Ten	38746	PAIRED	Macaca mulatta	ILLUMINA	MMUL.IN-38746	male	SRP049547	Adult	Michael Kubisch\, Tulane National Primate Research Center	Model organism or animal	blood	Indian
SRR5628182	WGS	139485375000	PRJNA251548	SAMN07169002	35346269839	BCM	public	SRX2868706	HiSeq X Ten	38749	PAIRED	Macaca mulatta	ILLUMINA	MMUL.IN-38749	male	SRP049547	Adult	Michael Kubisch\, Tulane National Primate Research Center	Model organism or animal	blood	Indian
SRR5628183	WGS	130306971600	PRJNA251548	SAMN07169013	38298945632	BCM	public	SRX2868707	HiSeq X Ten	38769	PAIRED	Macaca mulatta	ILLUMINA	MMUL.IN-38769	male	SRP049547	Adult	Michael Kubisch\, Tulane National Primate Research Center	Model organism or animal	blood	Indian
SRR5628184	WGS	132283951800	PRJNA251548	SAMN07169012	33151191589	BCM	public	SRX2868708	HiSeq X Ten	38765	PAIRED	Macaca mulatta	ILLUMINA	MMUL.IN-38765	male	SRP049547	Adult	Michael Kubisch\, Tulane National Primate Research Center	Model organism or animal	blood	Indian
SRR5628185	WGS	134781238800	PRJNA251548	SAMN07169010	38581408561	BCM	public	SRX2868709	HiSeq X Ten	38763	PAIRED	Macaca mulatta	ILLUMINA	MMUL.IN-38763	male	SRP049547	Adult	Michael Kubisch\, Tulane National Primate Research Center	Model organism or animal	blood	Indian
SRR5628186	WGS	132573664800	PRJNA251548	SAMN07169009	36893856555	BCM	public	SRX2868710	HiSeq X Ten	38762	PAIRED	Macaca mulatta	ILLUMINA	MMUL.IN-38762	male	SRP049547	Adult	Michael Kubisch\, Tulane National Primate Research Center	Model organism or animal	blood	Indian
SRR5628187	WGS	133682716500	PRJNA251548	SAMN07169008	33799668943	BCM	public	SRX2868711	HiSeq X Ten	38757	PAIRED	Macaca mulatta	ILLUMINA	MMUL.IN-38757	male	SRP049547	Adult	Michael Kubisch\, Tulane National Primate Research Center	Model organism or animal	blood	Indian
SRR5628188	WGS	134319238500	PRJNA251548	SAMN07169007	33587073313	BCM	public	SRX2868712	HiSeq X Ten	38756	PAIRED	Macaca mulatta	ILLUMINA	MMUL.IN-38756	male	SRP049547	Adult	Michael Kubisch\, Tulane National Primate Research Center	Model organism or animal	blood	Indian
SRR5628189	WGS	129974507100	PRJNA251548	SAMN07169011	36723441540	BCM	public	SRX2868713	HiSeq X Ten	38764	PAIRED	Macaca mulatta	ILLUMINA	MMUL.IN-38764	male	SRP049547	Adult	Michael Kubisch\, Tulane National Primate Research Center	Model organism or animal	blood	Indian
SRR5628190	WGS	138428303700	PRJNA251548	SAMN07169014	36774382300	BCM	public	SRX2868714	HiSeq X Ten	38770	PAIRED	Macaca mulatta	ILLUMINA	MMUL.IN-38770	male	SRP049547	Adult	Michael Kubisch\, Tulane National Primate Research Center	Model organism or animal	blood	Indian
SRR5628191	WGS	137563841100	PRJNA251548	SAMN07169005	36579167015	BCM	public	SRX2868715	HiSeq X Ten	38754	PAIRED	Macaca mulatta	ILLUMINA	MMUL.IN-38754	male	SRP049547	Adult	Michael Kubisch\, Tulane National Primate Research Center	Model organism or animal	blood	Indian
SRR5628192	WGS	136638460500	PRJNA251548	SAMN07169018	34773836920	BCM	public	SRX2868716	HiSeq X Ten	38776	PAIRED	Macaca mulatta	ILLUMINA	MMUL.IN-38776	male	SRP049547	Adult	Michael Kubisch\, Tulane National Primate Research Center	Model organism or animal	blood	Indian
SRR5628193	WGS	131543477400	PRJNA251548	SAMN07169019	36653231087	BCM	public	SRX2868717	HiSeq X Ten	38777	PAIRED	Macaca mulatta	ILLUMINA	MMUL.IN-38777	male	SRP049547	Adult	Michael Kubisch\, Tulane National Primate Research Center	Model organism or animal	blood	Indian
SRR5628194	WGS	129046200900	PRJNA251548	SAMN07169017	33006344692	BCM	public	SRX2868718	HiSeq X Ten	38773	PAIRED	Macaca mulatta	ILLUMINA	MMUL.IN-38773	male	SRP049547	Adult	Michael Kubisch\, Tulane National Primate Research Center	Model organism or animal	blood	Indian
SRR5628196	WGS	129571634100	PRJNA251548	SAMN07169015	37298383090	BCM	public	SRX2868720	HiSeq X Ten	38771	PAIRED	Macaca mulatta	ILLUMINA	MMUL.IN-38771	male	SRP049547	Adult	Michael Kubisch\, Tulane National Primate Research Center	Model organism or animal	blood	Indian
SRR5628197	WGS	140000000700	PRJNA251548	SAMN07169025	37435042344	BCM	public	SRX2868721	HiSeq X Ten	38786	PAIRED	Macaca mulatta	ILLUMINA	MMUL.IN-38786	male	SRP049547	Adult	Michael Kubisch\, Tulane National Primate Research Center	Model organism or animal	blood	Indian
SRR5628198	WGS	128588345700	PRJNA251548	SAMN07169020	37259136758	BCM	public	SRX2868722	HiSeq X Ten	38779	PAIRED	Macaca mulatta	ILLUMINA	MMUL.IN-38779	male	SRP049547	Adult	Michael Kubisch\, Tulane National Primate Research Center	Model organism or animal	blood	Indian
SRR5628199	WGS	135205315500	PRJNA251548	SAMN07169024	38139582421	BCM	public	SRX2868723	HiSeq X Ten	38785	PAIRED	Macaca mulatta	ILLUMINA	MMUL.IN-38785	male	SRP049547	Adult	Michael Kubisch\, Tulane National Primate Research Center	Model organism or animal	blood	Indian
SRR5628200	WGS	124085919900	PRJNA251548	SAMN07169022	36399748791	BCM	public	SRX2868724	HiSeq X Ten	38781	PAIRED	Macaca mulatta	ILLUMINA	MMUL.IN-38781	male	SRP049547	Adult	Michael Kubisch\, Tulane National Primate Research Center	Model organism or animal	blood	Indian
SRR5628202	WGS	124599362400	PRJNA251548	SAMN07169021	36155414141	BCM	public	SRX2868726	HiSeq X Ten	38780	PAIRED	Macaca mulatta	ILLUMINA	MMUL.IN-38780	male	SRP049547	Adult	Michael Kubisch\, Tulane National Primate Research Center	Model organism or animal	blood	Indian
SRR5628203	WGS	127737030000	PRJNA251548	SAMN07169023	33982669237	BCM	public	SRX2868727	HiSeq X Ten	38784	PAIRED	Macaca mulatta	ILLUMINA	MMUL.IN-38784	male	SRP049547	Adult	Michael Kubisch\, Tulane National Primate Research Center	Model organism or animal	blood	Indian
SRR5628204	WGS	124060608900	PRJNA251548	SAMN07169028	37300603616	BCM	public	SRX2868728	HiSeq X Ten	38789	PAIRED	Macaca mulatta	ILLUMINA	MMUL.IN-38789	male	SRP049547	Adult	Michael Kubisch\, Tulane National Primate Research Center	Model organism or animal	blood	Indian
SRR5628205	WGS	135580687800	PRJNA251548	SAMN07169029	38143542365	BCM	public	SRX2868729	HiSeq X Ten	38793	PAIRED	Macaca mulatta	ILLUMINA	MMUL.IN-38793	male	SRP049547	Adult	Michael Kubisch\, Tulane National Primate Research Center	Model organism or animal	blood	Indian
SRR5628206	WGS	137516233800	PRJNA251548	SAMN07169030	37631497247	BCM	public	SRX2868730	HiSeq X Ten	38794	PAIRED	Macaca mulatta	ILLUMINA	MMUL.IN-38794	male	SRP049547	Adult	Michael Kubisch\, Tulane National Primate Research Center	Model organism or animal	blood	Indian
SRR5628207	WGS	134590648800	PRJNA251548	SAMN07169027	39330761380	BCM	public	SRX2868731	HiSeq X Ten	38788	PAIRED	Macaca mulatta	ILLUMINA	MMUL.IN-38788	male	SRP049547	Adult	Michael Kubisch\, Tulane National Primate Research Center	Model organism or animal	blood	Indian
SRR5628226	WGS	143047285200	PRJNA251548	SAMN07169031	40601564735	BCM	public	SRX2868750	HiSeq X Ten	38796	PAIRED	Macaca mulatta	ILLUMINA	MMUL.IN-38796	male	SRP049547	Adult	Michael Kubisch\, Tulane National Primate Research Center	Model organism or animal	blood	Indian
SRR10982082	WGS	141008626800	PRJNA251548	SAMN13856674	30397201269	BCM	public	SRX7644679	HiSeq X Ten	38541	PAIRED	Macaca mulatta	ILLUMINA	MMUL.IN-38541	female	SRP049547	Adult	John Capitanio\, University of California	Model organism or animal	blood
SRR10982091	WGS	144554994600	PRJNA251548	SAMN13856684	40365515467	BCM	public	SRX7644688	HiSeq X Ten	38558	PAIRED	Macaca mulatta	ILLUMINA	MMUL.IN-38558	male	SRP049547	Adult	John Capitanio\, University of California	Model organism or animal	blood
SRR10982094	WGS	139567153800	PRJNA251548	SAMN13856687	33481339245	BCM	public	SRX7644691	HiSeq X Ten	38561	PAIRED	Macaca mulatta	ILLUMINA	MMUL.IN-38561	female	SRP049547	Adult	John Capitanio\, University of California	Model organism or animal	blood
SRR10982095	WGS	145766359200	PRJNA251548	SAMN13856688	31924725795	BCM	public	SRX7644692	HiSeq X Ten	38563	PAIRED	Macaca mulatta	ILLUMINA	MMUL.IN-38563	female	SRP049547	Adult	John Capitanio\, University of California	Model organism or animal	blood
SRR10982100	WGS	144813573300	PRJNA251548	SAMN13856693	30996844885	BCM	public	SRX7644697	HiSeq X Ten	38568	PAIRED	Macaca mulatta	ILLUMINA	MMUL.IN-38568	female	SRP049547	Adult	John Capitanio\, University of California	Model organism or animal	blood
SRR10982101	WGS	140338027200	PRJNA251548	SAMN13856694	32852178870	BCM	public	SRX7644698	HiSeq X Ten	38570	PAIRED	Macaca mulatta	ILLUMINA	MMUL.IN-38570	male	SRP049547	Adult	John Capitanio\, University of California	Model organism or animal	blood
SRR10982104	WGS	142747524000	PRJNA251548	SAMN13856697	30070580571	BCM	public	SRX7644701	HiSeq X Ten	38574	PAIRED	Macaca mulatta	ILLUMINA	MMUL.IN-38574	male	SRP049547	Adult	John Capitanio\, University of California	Model organism or animal	blood
SRR10982107	WGS	137697320700	PRJNA251548	SAMN13856700	30905508265	BCM	public	SRX7644704	HiSeq X Ten	38578	PAIRED	Macaca mulatta	ILLUMINA	MMUL.IN-38578	female	SRP049547	Adult	John Capitanio\, University of California	Model organism or animal	blood
SRR10982110	WGS	146274118500	PRJNA251548	SAMN13856703	29813365454	BCM	public	SRX7644707	HiSeq X Ten	38582	PAIRED	Macaca mulatta	ILLUMINA	MMUL.IN-38582	male	SRP049547	Adult	John Capitanio\, University of California	Model organism or animal	blood
SRR10982111	WGS	147434810400	PRJNA251548	SAMN13856704	33367113941	BCM	public	SRX7644708	HiSeq X Ten	38583	PAIRED	Macaca mulatta	ILLUMINA	MMUL.IN-38583	female	SRP049547	Adult	John Capitanio\, University of California	Model organism or animal	blood
SRR10982114	WGS	144587225400	PRJNA251548	SAMN13856707	36256629588	BCM	public	SRX7644711	HiSeq X Ten	38587	PAIRED	Macaca mulatta	ILLUMINA	MMUL.IN-38587	male	SRP049547	Adult	John Capitanio\, University of California	Model organism or animal	blood
SRR10982116	WGS	150254592000	PRJNA251548	SAMN13856709	32752565169	BCM	public	SRX7644713	HiSeq X Ten	38589	PAIRED	Macaca mulatta	ILLUMINA	MMUL.IN-38589	male	SRP049547	Adult	John Capitanio\, University of California	Model organism or animal	blood
SRR10982117	WGS	143994411000	PRJNA251548	SAMN13856710	36101160079	BCM	public	SRX7644714	HiSeq X Ten	38590	PAIRED	Macaca mulatta	ILLUMINA	MMUL.IN-38590	female	SRP049547	Adult	John Capitanio\, University of California	Model organism or animal	blood
SRR10982120	WGS	142029609900	PRJNA251548	SAMN13856713	30338484713	BCM	public	SRX7644717	HiSeq X Ten	38594	PAIRED	Macaca mulatta	ILLUMINA	MMUL.IN-38594	male	SRP049547	Adult	John Capitanio\, University of California	Model organism or animal	blood
SRR10982124	WGS	141784241400	PRJNA251548	SAMN13856717	38170511294	BCM	public	SRX7644721	HiSeq X Ten	38598	PAIRED	Macaca mulatta	ILLUMINA	MMUL.IN-38598	male	SRP049547	Adult	John Capitanio\, University of California	Model organism or animal	blood
SRR10982126	WGS	140745886500	PRJNA251548	SAMN13856719	30815990027	BCM	public	SRX7644723	HiSeq X Ten	38602	PAIRED	Macaca mulatta	ILLUMINA	MMUL.IN-38602	female	SRP049547	Adult	John Capitanio\, University of California	Model organism or animal	blood
SRR10982128	WGS	146131104600	PRJNA251548	SAMN13856721	30322581517	BCM	public	SRX7644725	HiSeq X Ten	38604	PAIRED	Macaca mulatta	ILLUMINA	MMUL.IN-38604	male	SRP049547	Adult	John Capitanio\, University of California	Model organism or animal	blood
SRR11565831	WGS	139466585700	PRJNA251548	SAMN14453250	56837793046	BCM	public	SRX8134981	HiSeq X Ten	38343	PAIRED	Macaca mulatta	ILLUMINA	MMUL.IN-38343	female	SRP049547	Adult	Stanton Gray\, MDAnderson Cancer Center	Model organism or animal	blood
SRR11565841	WGS	147509641800	PRJNA251548	SAMN14453260	58471448288	BCM	public	SRX8134991	HiSeq X Ten	38353	PAIRED	Macaca mulatta	ILLUMINA	MMUL.IN-38353	female	SRP049547	Adult	Stanton Gray\, MDAnderson Cancer Center	Model organism or animal	blood
SRR11565828	WGS	145289001000	PRJNA251548	SAMN14453247	57794733856	BCM	public	SRX8134978	HiSeq X Ten	38340	PAIRED	Macaca mulatta	ILLUMINA	MMUL.IN-38340	female	SRP049547	Adult	Stanton Gray\, MDAnderson Cancer Center	Model organism or animal	blood
SRR11565830	WGS	148555044000	PRJNA251548	SAMN14453249	57422749401	BCM	public	SRX8134980	HiSeq X Ten	38342	PAIRED	Macaca mulatta	ILLUMINA	MMUL.IN-38342	female	SRP049547	Adult	Stanton Gray\, MDAnderson Cancer Center	Model organism or animal	blood
SRR11565839	WGS	145960980900	PRJNA251548	SAMN14453258	58525356975	BCM	public	SRX8134989	HiSeq X Ten	38351	PAIRED	Macaca mulatta	ILLUMINA	MMUL.IN-38351	female	SRP049547	Adult	Stanton Gray\, MDAnderson Cancer Center	Model organism or animal	blood
SRR11565832	WGS	144828344100	PRJNA251548	SAMN14453251	56343211985	BCM	public	SRX8134982	HiSeq X Ten	38344	PAIRED	Macaca mulatta	ILLUMINA	MMUL.IN-38344	male	SRP049547	Adult	Stanton Gray\, MDAnderson Cancer Center	Model organism or animal	blood
SRR11565836	WGS	143639316300	PRJNA251548	SAMN14453255	57437985636	BCM	public	SRX8134986	HiSeq X Ten	38348	PAIRED	Macaca mulatta	ILLUMINA	MMUL.IN-38348	male	SRP049547	Adult	Stanton Gray\, MDAnderson Cancer Center	Model organism or animal	blood
SRR11565837	WGS	145820742300	PRJNA251548	SAMN14453256	57815374707	BCM	public	SRX8134987	HiSeq X Ten	38349	PAIRED	Macaca mulatta	ILLUMINA	MMUL.IN-38349	female	SRP049547	Adult	Stanton Gray\, MDAnderson Cancer Center	Model organism or animal	blood
SRR11565829	WGS	147029975700	PRJNA251548	SAMN14453248	56661865556	BCM	public	SRX8134979	HiSeq X Ten	38341	PAIRED	Macaca mulatta	ILLUMINA	MMUL.IN-38341	female	SRP049547	Adult	Stanton Gray\, MDAnderson Cancer Center	Model organism or animal	blood
SRR11565833	WGS	147119791800	PRJNA251548	SAMN14453252	58450828252	BCM	public	SRX8134983	HiSeq X Ten	38345	PAIRED	Macaca mulatta	ILLUMINA	MMUL.IN-38345	female	SRP049547	Adult	Stanton Gray\, MDAnderson Cancer Center	Model organism or animal	blood
SRR11565842	WGS	145683599100	PRJNA251548	SAMN14453261	58139903688	BCM	public	SRX8134992	HiSeq X Ten	38354	PAIRED	Macaca mulatta	ILLUMINA	MMUL.IN-38354	female	SRP049547	Adult	Stanton Gray\, MDAnderson Cancer Center	Model organism or animal	blood
SRR11558415	WGS	134963269800	PRJNA251548	SAMN07168895	37961719935	BCM	public	SRX2868585	HiSeq X Ten	38540	PAIRED	Macaca mulatta	ILLUMINA	MMUL.IN-38540	male	SRP049547	Adult	John Capitanio\, University of California	Model organism or animal	blood	Indian
SRR11565835	WGS	140774895000	PRJNA251548	SAMN14453254	57192384288	BCM	public	SRX8134985	HiSeq X Ten	38347	PAIRED	Macaca mulatta	ILLUMINA	MMUL.IN-38347	female	SRP049547	Adult	Stanton Gray\, MDAnderson Cancer Center	Model organism or animal	blood
SRR11565838	WGS	143305868400	PRJNA251548	SAMN14453257	56053215411	BCM	public	SRX8134988	HiSeq X Ten	38350	PAIRED	Macaca mulatta	ILLUMINA	MMUL.IN-38350	female	SRP049547	Adult	Stanton Gray\, MDAnderson Cancer Center	Model organism or animal	blood
SRR11565843	WGS	144175423200	PRJNA251548	SAMN14453262	56448407330	BCM	public	SRX8134993	HiSeq X Ten	38355	PAIRED	Macaca mulatta	ILLUMINA	MMUL.IN-38355	female	SRP049547	Adult	Stanton Gray\, MDAnderson Cancer Center	Model organism or animal	blood
SRR11565834	WGS	144696645900	PRJNA251548	SAMN14453253	57663056950	BCM	public	SRX8134984	HiSeq X Ten	38346	PAIRED	Macaca mulatta	ILLUMINA	MMUL.IN-38346	female	SRP049547	Adult	Stanton Gray\, MDAnderson Cancer Center	Model organism or animal	blood
SRR11565840	WGS	146022090900	PRJNA251548	SAMN14453259	55410900635	BCM	public	SRX8134990	HiSeq X Ten	38352	PAIRED	Macaca mulatta	ILLUMINA	MMUL.IN-38352	female	SRP049547	Adult	Stanton Gray\, MDAnderson Cancer Center	Model organism or animal	blood

## Sheet: Xue et al. 2016
Assay_Type	AssemblyName	AvgSpotLen	BioProject	BioSample	BioSampleModel	Center_Name	Experiment	InsertSize	Instrument	LibrarySelection	Library_Name	LoadDate	MBases	MBytes	ReleaseDate	Run	SRA_Sample	SRA_Study	Sample_Name	age	biomaterial_provider	breed	isolate	sex	tissue	Consent	LibraryLayout	LibrarySource	Organism	Platform
WGS	GCF_000002255.2	202	PRJNA251548	SAMN03264600	Model organism or animal	BCM	SRX966727	174	Illumina HiSeq 2000	RANDOM	IWG_IND-RMMWJR.24898-1_1pA	2015-03-24	118472	59083	2015-04-30	SRR1927133	SRS882230	SRP049547	MMUL.IN-24898	Adult	Roger Wiseman, Ned Kalin, WNPRC (Wisconsin National Primate Research Center)	Indian	24898	female	WBC	public	PAIRED	GENOMIC	Macaca mulatta	ILLUMINA
WGS	GCF_000002255.2	201	PRJNA251548	SAMN03264601	Model organism or animal	BCM	SRX966728	136	Illumina HiSeq 2000	RANDOM	IWG_IND-RMMOJR.27347-1_1pA	2015-03-24	122035	78457	2015-04-30	SRR1927136	SRS882231	SRP049547	MMUL.IN-27347	Adult	Betsy Ferguson, ONPRC (Oregon National Primate Research Center)	Indian	27347	female	WBC	public	PAIRED	GENOMIC	Macaca mulatta	ILLUMINA
WGS	GCF_000002255.2	201	PRJNA251548	SAMN03264599	Model organism or animal	BCM	SRX966726	147	Illumina HiSeq 2000	RANDOM	IWG_IND-RMMOJR.23138-1_1pA	2015-03-24	132819	75088	2015-04-30	SRR1927129	SRS882237	SRP049547	MMUL.IN-23138	Adult	Betsy Ferguson, ONPRC (Oregon National Primate Research Center)	Indian	23138	male	WBC	public	PAIRED	GENOMIC	Macaca mulatta	ILLUMINA
WGS	GCF_000002255.2	202	PRJNA251548	SAMN03264598	Model organism or animal	BCM	SRX966725	149	Illumina HiSeq 2000	RANDOM	IWG_IND-RMMYJR.19466-1_1pA	2015-03-24	118579	59936	2015-04-30	SRR1927125	SRS882238	SRP049547	MMUL.IN-19466	Adult	Zachary Johnson, YNPRC (Yerkes National Primate Research Center)	Indian	19466	male	WBC	public	PAIRED	GENOMIC	Macaca mulatta	ILLUMINA
WGS	GCF_000002255.2	202	PRJNA251548	SAMN03264597	Model organism or animal	BCM	SRX966724	148	Illumina HiSeq 2000	RANDOM	IWG_IND-RMMYJR.18277-1_1pA	2015-03-24	114697	58640	2015-04-30	SRR1927121	SRS882239	SRP049547	MMUL.IN-18277	Adult	Zachary Johnson, YNPRC (Yerkes National Primate Research Center)	Indian	18277	female	WBC	public	PAIRED	GENOMIC	Macaca mulatta	ILLUMINA
WGS	GCF_000002255.2	202	PRJNA251548	SAMN03264612	Model organism or animal	BCM	SRX968361	181	Illumina HiSeq 2000	RANDOM	IWG_IND-RMMWJR.30110-1_1pA	2015-03-25	90304	44188	2015-04-30	SRR1929270	SRS883602	SRP049547	MMUL.IN-30110	Adult	Roger Wiseman, Ned Kalin, WNPRC (Wisconsin National Primate Research Center)	Indian	30110	female	WBC	public	PAIRED	GENOMIC	Macaca mulatta	ILLUMINA
WGS	GCF_000002255.2	202	PRJNA251548	SAMN03264620	Model organism or animal	BCM	SRX968368	191	Illumina HiSeq 2000	RANDOM	IWG_IND-RMMWJR.31505-1_1pA	2015-03-25	107463	51310	2015-04-30	SRR1929286	SRS883619	SRP049547	MMUL.IN-31505	Adult	Roger Wiseman, Ned Kalin, WNPRC (Wisconsin National Primate Research Center)	Indian	31505	female	WBC	public	PAIRED	GENOMIC	Macaca mulatta	ILLUMINA
WGS	GCF_000002255.2	202	PRJNA251548	SAMN03264631	Model organism or animal	BCM	SRX968387	190	Illumina HiSeq 2000	RANDOM	IWG_IND-RMMYJR.34753-1_1pA	2015-03-26	106291	51917	2015-04-30	SRR1929317	SRS883638	SRP049547	MMUL.IN-34753	Adult	Zachary Johnson, YNPRC (Yerkes National Primate Research Center)	Indian	34753	female	not applicable	public	PAIRED	GENOMIC	Macaca mulatta	ILLUMINA
WGS	GCF_000002255.2	202	PRJNA251548	SAMN03264626	Model organism or animal	BCM	SRX968384	392	Illumina HiSeq 2000	RANDOM	IWG_RMMNJR.34595-1_2pA	2015-03-26	99552	51123	2015-04-30	SRR1929310	SRS883640	SRP049547	MMUL.IN-34595	Adult	Eric Vallender, NEPRC (New England National Primate Research Center)	Indian	34595	female	not applicable	public	PAIRED	GENOMIC	Macaca mulatta	ILLUMINA
WGS	GCF_000002255.2	202	PRJNA251548	SAMN03264638	Model organism or animal	BCM	SRX968394	190	Illumina HiSeq 2000	RANDOM	IWG_IND-RMMYJR.34769-1_1pA	2015-03-25	116218	57318	2015-04-30	SRR1929335	SRS883644	SRP049547	MMUL.IN-34769	Adult	Zachary Johnson, YNPRC (Yerkes National Primate Research Center)	Indian	34769	female	not applicable	public	PAIRED	GENOMIC	Macaca mulatta	ILLUMINA
WGS	GCF_000002255.2	202	PRJNA251548	SAMN03264639	Model organism or animal	BCM	SRX968395	186	Illumina HiSeq 2000	RANDOM	IWG_IND-RMMYJR.34770-1_1pA	2015-03-25	111538	55059	2015-04-30	SRR1929338	SRS883645	SRP049547	MMUL.IN-34770	Adult	Zachary Johnson, YNPRC (Yerkes National Primate Research Center)	Indian	34770	female	not applicable	public	PAIRED	GENOMIC	Macaca mulatta	ILLUMINA
WGS	GCF_000002255.2	202	PRJNA251548	SAMN03264641	Model organism or animal	BCM	SRX968396	168	Illumina HiSeq 2000	RANDOM	IWG_IND-RMMOJR.35044-1_1pA	2015-03-25	111605	54051	2015-04-30	SRR1929341	SRS883646	SRP049547	MMUL.IN-35044	Adult	Betsy Ferguson, ONPRC (Oregon National Primate Research Center)	Indian	35044	male	not applicable	public	PAIRED	GENOMIC	Macaca mulatta	ILLUMINA
WGS	GCF_000002255.2	202	PRJNA251548	SAMN03264637	Model organism or animal	BCM	SRX968393	181	Illumina HiSeq 2000	RANDOM	IWG_IND-RMMYJR.34768-1_1pA	2015-03-25	111212	52335	2015-04-30	SRR1929332	SRS883647	SRP049547	MMUL.IN-34768	Adult	Zachary Johnson, YNPRC (Yerkes National Primate Research Center)	Indian	34768	female	not applicable	public	PAIRED	GENOMIC	Macaca mulatta	ILLUMINA
WGS	GCF_000002255.2	202	PRJNA251548	SAMN03264636	Model organism or animal	BCM	SRX968392	190	Illumina HiSeq 2000	RANDOM	IWG_IND-RMMYJR.34764-1_1pA	2015-03-25	104506	53856	2015-04-30	SRR1929329	SRS883648	SRP049547	MMUL.IN-34764	Adult	Zachary Johnson, YNPRC (Yerkes National Primate Research Center)	Indian	34764	female	not applicable	public	PAIRED	GENOMIC	Macaca mulatta	ILLUMINA
WGS	GCF_000002255.2	202	PRJNA251548	SAMN03264635	Model organism or animal	BCM	SRX968391	195	Illumina HiSeq 2000	RANDOM	IWG_IND-RMMYJR.34762-1_1pA	2015-03-25	113639	53859	2015-04-30	SRR1929326	SRS883649	SRP049547	MMUL.IN-34762	Adult	Zachary Johnson, YNPRC (Yerkes National Primate Research Center)	Indian	34762	female	not applicable	public	PAIRED	GENOMIC	Macaca mulatta	ILLUMINA
WGS	GCF_000002255.2	202	PRJNA251548	SAMN03264632	Model organism or animal	BCM	SRX968388	191	Illumina HiSeq 2000	RANDOM	IWG_IND-RMMYJR.34754-1_1pA	2015-03-25	101776	52573	2015-04-30	SRR1929320	SRS883650	SRP049547	MMUL.IN-34754	Adult	Zachary Johnson, YNPRC (Yerkes National Primate Research Center)	Indian	34754	female	not applicable	public	PAIRED	GENOMIC	Macaca mulatta	ILLUMINA
WGS	GCF_000002255.2	202	PRJNA251548	SAMN03264634	Model organism or animal	BCM	SRX968390	191	Illumina HiSeq 2000	RANDOM	IWG_IND-RMMYJR.34759-1_1pA	2015-03-25	95211	52365	2015-04-30	SRR1929323	SRS883651	SRP049547	MMUL.IN-34759	Adult	Zachary Johnson, YNPRC (Yerkes National Primate Research Center)	Indian	34759	female	not applicable	public	PAIRED	GENOMIC	Macaca mulatta	ILLUMINA
WGS	GCF_000002255.2	202	PRJNA251548	SAMN03264625	Model organism or animal	BCM	SRX968408	177	Illumina HiSeq 2000	RANDOM	IWG_IND-RMMWJR.33707-1_1pA	2015-03-25	94366	48637	2015-04-30	SRR1929376	SRS883653	SRP049547	MMUL.IN-33707	Adult	Roger Wiseman, Ned Kalin, WNPRC (Wisconsin National Primate Research Center)	Indian	33707	male	WBC	public	PAIRED	GENOMIC	Macaca mulatta	ILLUMINA
WGS	GCF_000002255.2	202	PRJNA251548	SAMN03264649	Model organism or animal	BCM	SRX968402	161	Illumina HiSeq 2000	RANDOM	IWG_IND-RMMOJR.35055-1_1pA	2015-03-26	101902	50076	2015-04-30	SRR1929361	SRS883657	SRP049547	MMUL.IN-35055	Adult	Betsy Ferguson, ONPRC (Oregon National Primate Research Center)	Indian	35055	female	not applicable	public	PAIRED	GENOMIC	Macaca mulatta	ILLUMINA
WGS	GCF_000002255.2	202	PRJNA251548	SAMN03264647	Model organism or animal	BCM	SRX968403	167	Illumina HiSeq 2000	RANDOM	IWG_IND-RMMOJR.35051-1_1pA	2015-03-25	107405	54012	2015-04-30	SRR1929364	SRS883658	SRP049547	MMUL.IN-35051	Adult	Betsy Ferguson, ONPRC (Oregon National Primate Research Center)	Indian	35051	female	not applicable	public	PAIRED	GENOMIC	Macaca mulatta	ILLUMINA
WGS	GCF_000002255.2	202	PRJNA251548	SAMN03264643	Model organism or animal	BCM	SRX968399	168	Illumina HiSeq 2000	RANDOM	IWG_IND-RMMOJR.35046-1_1pA	2015-03-25	103354	54784	2015-04-30	SRR1929352	SRS883660	SRP049547	MMUL.IN-35046	Adult	Betsy Ferguson, ONPRC (Oregon National Primate Research Center)	Indian	35046	male	not applicable	public	PAIRED	GENOMIC	Macaca mulatta	ILLUMINA
WGS	GCF_000002255.2	202	PRJNA251548	SAMN03264642	Model organism or animal	BCM	SRX968398	169	Illumina HiSeq 2000	RANDOM	IWG_IND-RMMOJR.35045-1_1pA	2015-03-26	183921	94487	2015-04-30	SRR1929347	SRS883661	SRP049547	MMUL.IN-35045	Adult	Betsy Ferguson, ONPRC (Oregon National Primate Research Center)	Indian	35045	male	not applicable	public	PAIRED	GENOMIC	Macaca mulatta	ILLUMINA
WGS	GCF_000002255.2	202	PRJNA251548	SAMN03264640	Model organism or animal	BCM	SRX968397	189	Illumina HiSeq 2000	RANDOM	IWG_IND-RMMYJR.34771-1_1pA	2015-03-25	113641	52806	2015-04-30	SRR1929344	SRS883662	SRP049547	MMUL.IN-34771	Adult	Zachary Johnson, YNPRC (Yerkes National Primate Research Center)	Indian	34771	female	not applicable	public	PAIRED	GENOMIC	Macaca mulatta	ILLUMINA
WGS	GCF_000002255.2	202	PRJNA251548	SAMN03264645	Model organism or animal	BCM	SRX968400	181	Illumina HiSeq 2000	RANDOM	IWG_IND-RMMOJR.35048-1_1pA	2015-03-25	119336	61946	2015-04-30	SRR1929355	SRS883663	SRP049547	MMUL.IN-35048	Adult	Betsy Ferguson, ONPRC (Oregon National Primate Research Center)	Indian	35048	male	WBC	public	PAIRED	GENOMIC	Macaca mulatta	ILLUMINA
WGS	GCF_000002255.2	202	PRJNA251548	SAMN03264633	Model organism or animal	BCM	SRX968413	191	Illumina HiSeq 2000	RANDOM	IWG_IND-RMMYJR.34755-1_1pA	2015-03-25	105543	54200	2015-04-30	SRR1929386	SRS883664	SRP049547	MMUL.IN-34755	Adult	Zachary Johnson, YNPRC (Yerkes National Primate Research Center)	Indian	34755	female	not applicable	public	PAIRED	GENOMIC	Macaca mulatta	ILLUMINA
WGS	GCF_000002255.2	202	PRJNA251548	SAMN03264653	Model organism or animal	BCM	SRX971242	161	Illumina HiSeq 2000	RANDOM	IWG_IND-RMMCJR.35082-1_1pA	2015-03-27	137823	73650	2015-04-30	SRR1944102	SRS886329	SRP049547	MMUL.CH-35082	Adult	Sree Kanthaswamy, David Smith, CNPRC (California National Primate Research Center)	Chinese	35082	female	not applicable	public	PAIRED	GENOMIC	Macaca mulatta	ILLUMINA
WGS	GCF_000002255.2	202	PRJNA251548	SAMN03264651	Model organism or animal	BCM	SRX971248	184	Illumina HiSeq 2000	RANDOM	IWG_IND-RMMOJR.35060-1_1pA	2015-03-27	122400	62899	2015-04-30	SRR1944114	SRS886330	SRP049547	MMUL.IN-35060	Adult	Betsy Ferguson, ONPRC (Oregon National Primate Research Center)	Indian	35060	male	not applicable	public	PAIRED	GENOMIC	Macaca mulatta	ILLUMINA
WGS	GCF_000002255.2	202	PRJNA251548	SAMN03264650	Model organism or animal	BCM	SRX971246	178	Illumina HiSeq 2000	RANDOM	IWG_IND-RMMOJR.35059-1_1pA	2015-03-27	110036	53270	2015-04-30	SRR1944110	SRS886333	SRP049547	MMUL.IN-35059	Adult	Betsy Ferguson, ONPRC (Oregon National Primate Research Center)	Indian	35059	male	not applicable	public	PAIRED	GENOMIC	Macaca mulatta	ILLUMINA
WGS	GCF_000002255.2	202	PRJNA251548	SAMN03264652	Model organism or animal	BCM	SRX971249	168	Illumina HiSeq 2000	RANDOM	IWG_IND-RMMOJR.35061-1_1pA	2015-03-27	127092	64885	2015-04-30	SRR1944117	SRS886337	SRP049547	MMUL.IN-35061	Adult	Betsy Ferguson, ONPRC (Oregon National Primate Research Center)	Indian	35061	male	not applicable	public	PAIRED	GENOMIC	Macaca mulatta	ILLUMINA
WGS	GCF_000002255.2	250	PRJNA251548	SAMN03264758	Model organism or animal	BCM	SRX977208	377	Illumina HiSeq 2500	RANDOM	IWG_IND-PCRGF.37854-1_1pA	2015-04-02	100033	32521	2015-04-30	SRR1950974	SRS892280	SRP049547	MMUL.CH-37854	Adult	Guoping Fan , UCLA, Wild caught samples	Chinese	37854	not applicable	Blood	public	PAIRED	GENOMIC	Macaca mulatta	ILLUMINA
WGS	GCF_000002255.2	202	PRJNA251548	SAMN03264764	Model organism or animal	BCM	SRX977223	370	Illumina HiSeq 2500	RANDOM	IWG_IND-ELCOPS.11414-01b-1_1pA	2017-10-26	99344	45739	2015-04-30	SRR1951007	SRS892292	SRP049547	MMUL.IN-11414-01b	Adult	Roger Wiseman, David O''Connor, WNPRC (Wisconsin National Primate Research Center)	Indian	11414-01b	female	WBC	public	PAIRED	GENOMIC	Macaca mulatta	ILLUMINA
WGS	GCF_000002255.2	202	PRJNA251548	SAMN03264752	Model organism or animal	BCM	SRX977285	348	Illumina HiSeq 2000	RANDOM	IWG_IND-ELCOPS.37741-1_1pA	2017-10-26	111335	56417	2015-04-30	SRR1951111	SRS892342	SRP049547	MMUL.IN-37741	Adult	Roger Wiseman, David O''Connor, WNPRC (Wisconsin National Primate Research Center)	Indian	37741	male	WBC	public	PAIRED	GENOMIC	Macaca mulatta	ILLUMINA
WGS	GCF_000002255.2	202	PRJNA251548	SAMN03264751	Model organism or animal	BCM	SRX977284	335	Illumina HiSeq 2000	RANDOM	IWG_IND-ELCOPS.37740-1_1pA	2015-04-02	120657	59426	2015-04-30	SRR1951108	SRS892343	SRP049547	MMUL.IN-37740	Adult	Roger Wiseman, David O''Connor, WNPRC (Wisconsin National Primate Research Center)	Indian	37740	male	WBC	public	PAIRED	GENOMIC	Macaca mulatta	ILLUMINA
WGS	GCF_000002255.2	202	PRJNA251548	SAMN03264750	Model organism or animal	BCM	SRX977282	350	Illumina HiSeq 2000	RANDOM	IWG_IND-ELCOPS.37739-1_1pA	2015-04-02	117535	53845	2015-04-30	SRR1951105	SRS892344	SRP049547	MMUL.IN-37739	Adult	Roger Wiseman, David O''Connor, WNPRC (Wisconsin National Primate Research Center)	Indian	37739	male	WBC	public	PAIRED	GENOMIC	Macaca mulatta	ILLUMINA
WGS	GCF_000002255.2	202	PRJNA251548	SAMN03264757	Model organism or animal	BCM	SRX977289	355	Illumina HiSeq 2000	RANDOM	IWG_IND-ELCOPS.37746-1_1pA	2015-04-02	111189	52427	2015-04-30	SRR1951120	SRS892346	SRP049547	MMUL.IN-37746	Adult	Roger Wiseman, David O''Connor, WNPRC (Wisconsin National Primate Research Center)	Indian	37746	female	WBC	public	PAIRED	GENOMIC	Macaca mulatta	ILLUMINA
WGS	GCF_000002255.2	202	PRJNA251548	SAMN03264753	Model organism or animal	BCM	SRX977286	336	Illumina HiSeq 2000	RANDOM	IWG_IND-ELCOPS.37742-1_1pA	2015-04-02	117331	59912	2015-04-30	SRR1951114	SRS892347	SRP049547	MMUL.IN-37742	Adult	Roger Wiseman, David O''Connor, WNPRC (Wisconsin National Primate Research Center)	Indian	37742	male	WBC	public	PAIRED	GENOMIC	Macaca mulatta	ILLUMINA
WGS	GCF_000002255.2	202	PRJNA251548	SAMN03264749	Model organism or animal	BCM	SRX977280	349	Illumina HiSeq 2000	RANDOM	IWG_IND-ELCOPS.37738-1_1pA	2015-04-02	112853	51897	2015-04-30	SRR1951102	SRS892349	SRP049547	MMUL.IN-37738	Adult	Roger Wiseman, David O''Connor, WNPRC (Wisconsin National Primate Research Center)	Indian	37738	female	WBC	public	PAIRED	GENOMIC	Macaca mulatta	ILLUMINA
WGS	GCF_000002255.2	202	PRJNA251548	SAMN03264756	Model organism or animal	BCM	SRX977287	342	Illumina HiSeq 2000	RANDOM	IWG_IND-ELCOPS.37745-1_1pA	2015-04-02	114038	56242	2015-04-30	SRR1951117	SRS892352	SRP049547	MMUL.IN-37745	Adult	Roger Wiseman, David O''Connor, WNPRC (Wisconsin National Primate Research Center)	Indian	37745	female	WBC	public	PAIRED	GENOMIC	Macaca mulatta	ILLUMINA
WGS	GCF_000002255.2	202	PRJNA251548	SAMN03264743	Model organism or animal	BCM	SRX977311	344	Illumina HiSeq 2000	RANDOM	IWG_IND-ELCOPS.37732-1_1pA	2015-04-03	127222	62702	2015-04-30	SRR1951144	SRS892371	SRP049547	MMUL.IN-37732	Adult	Roger Wiseman, David O''Connor, WNPRC (Wisconsin National Primate Research Center)	Indian	37732	female	WBC	public	PAIRED	GENOMIC	Macaca mulatta	ILLUMINA
WGS	GCF_000002255.2	202	PRJNA251548	SAMN03264745	Model organism or animal	BCM	SRX977313	354	Illumina HiSeq 2000	RANDOM	IWG_IND-ELCOPS.37734-1_1pA	2015-04-02	111056	52656	2015-04-30	SRR1951147	SRS892373	SRP049547	MMUL.IN-37734	Adult	Roger Wiseman, David O''Connor, WNPRC (Wisconsin National Primate Research Center)	Indian	37734	male	WBC	public	PAIRED	GENOMIC	Macaca mulatta	ILLUMINA
WGS	GCF_000002255.2	202	PRJNA251548	SAMN03264741	Model organism or animal	BCM	SRX977315	344	Illumina HiSeq 2000	RANDOM	IWG_IND-ELCOPS.37730-1_1pA	2015-04-02	124146	62348	2015-04-30	SRR1951153	SRS892374	SRP049547	MMUL.IN-37730	Adult	Roger Wiseman, David O''Connor, WNPRC (Wisconsin National Primate Research Center)	Indian	37730	male	WBC	public	PAIRED	GENOMIC	Macaca mulatta	ILLUMINA
WGS	GCF_000002255.2	202	PRJNA251548	SAMN03264746	Model organism or animal	BCM	SRX977314	338	Illumina HiSeq 2000	RANDOM	IWG_IND-ELCOPS.37735-1_1pA	2015-04-02	119803	60158	2015-04-30	SRR1951150	SRS892375	SRP049547	MMUL.IN-37735	Adult	Roger Wiseman, David O''Connor, WNPRC (Wisconsin National Primate Research Center)	Indian	37735	male	WBC	public	PAIRED	GENOMIC	Macaca mulatta	ILLUMINA
WGS	GCF_000002255.2	202	PRJNA251548	SAMN03264744	Model organism or animal	BCM	SRX977309	345	Illumina HiSeq 2000	RANDOM	IWG_IND-ELCOPS.37733-1_1pA	2015-04-02	122727	60216	2015-04-30	SRR1951141	SRS892376	SRP049547	MMUL.IN-37733	Adult	Roger Wiseman, David O''Connor, WNPRC (Wisconsin National Primate Research Center)	Indian	37733	female	WBC	public	PAIRED	GENOMIC	Macaca mulatta	ILLUMINA
WGS	GCF_000002255.2	202	PRJNA251548	SAMN03264644	Model organism or animal	BCM	SRX986539	176	Illumina HiSeq 2000	RANDOM	IWG_IND-RMMOJR.35047-1_1pA	2015-04-11	108746	53994	2015-04-30	SRR1964586	SRS910146	SRP049547	MMUL.IN-35047	Adult	Betsy Ferguson, ONPRC (Oregon National Primate Research Center)	Indian	35047	male	not applicable	public	PAIRED	GENOMIC	Macaca mulatta	ILLUMINA
WGS	GCF_000002255.2	202	PRJNA251548	SAMN03264754	Model organism or animal	BCM	SRX986550	347	Illumina HiSeq 2000	RANDOM	IWG_IND-ELCOPS.37743-1_1pA	2015-04-10	114265	56421	2015-04-30	SRR1964616	SRS910148	SRP049547	MMUL.IN-37743	Adult	Roger Wiseman, David O'Connor, WNPRC (Wisconsin National Primate Research Center)	Indian	37743	female	WBC	public	PAIRED	GENOMIC	Macaca mulatta	ILLUMINA
WGS	GCF_000002255.2	202	PRJNA251548	SAMN03264755	Model organism or animal	BCM	SRX986551	341	Illumina HiSeq 2000	RANDOM	IWG_IND-ELCOPS.37744-1_1pA	2015-04-10	115185	57231	2015-04-30	SRR1964619	SRS910149	SRP049547	MMUL.IN-37744	Adult	Roger Wiseman, David O'Connor, WNPRC (Wisconsin National Primate Research Center)	Indian	37744	female	WBC	public	PAIRED	GENOMIC	Macaca mulatta	ILLUMINA
WGS	GCF_000002255.2	202	PRJNA251548	SAMN03264748	Model organism or animal	BCM	SRX986548	355	Illumina HiSeq 2500	RANDOM	IWG_IND-ELCOPS.37737-1_1pA	2015-04-10	114965	52416	2015-04-30	SRR1964613	SRS910150	SRP049547	MMUL.IN-37737	Adult	Roger Wiseman, David O'Connor, WNPRC (Wisconsin National Primate Research Center)	Indian	37737	male	WBC	public	PAIRED	GENOMIC	Macaca mulatta	ILLUMINA
WGS	GCF_000002255.2	202	PRJNA251548	SAMN03264648	Model organism or animal	BCM	SRX986540	168	Illumina HiSeq 2000	RANDOM	IWG_IND-RMMOJR.35054-1_1pA	2015-04-10	109167	52675	2015-04-30	SRR1964589	SRS910155	SRP049547	MMUL.IN-35054	Adult	Betsy Ferguson, ONPRC (Oregon National Primate Research Center)	Indian	35054	male	not applicable	public	PAIRED	GENOMIC	Macaca mulatta	ILLUMINA
WGS	GCF_000002255.2	202	PRJNA251548	SAMN03264655	Model organism or animal	BCM	SRX986534	158	Illumina HiSeq 2000	RANDOM	IWG_IND-RMMCJR.35084-1_1pA	2015-04-10	104422	56102	2015-04-30	SRR1964575	SRS910156	SRP049547	MMUL.CH-35084	Adult	Sree Kanthaswamy, David Smith, CNPRC (California National Primate Research Center)	Chinese	35084	female	not applicable	public	PAIRED	GENOMIC	Macaca mulatta	ILLUMINA
WGS	GCF_000002255.2	202	PRJNA251548	SAMN03264747	Model organism or animal	BCM	SRX986547	342	Illumina HiSeq 2000	RANDOM	IWG_IND-ELCOPS.37736-1_1pA	2015-04-11	121765	60633	2015-04-30	SRR1964610	SRS910157	SRP049547	MMUL.IN-37736	Adult	Roger Wiseman, David O'Connor, WNPRC (Wisconsin National Primate Research Center)	Indian	37736	female	WBC	public	PAIRED	GENOMIC	Macaca mulatta	ILLUMINA
WGS	GCF_000002255.2	202	PRJNA251548	SAMN03264742	Model organism or animal	BCM	SRX986546	341	Illumina HiSeq 2000	RANDOM	IWG_IND-ELCOPS.37731-1_1pA	2015-04-11	127195	62847	2015-04-30	SRR1964607	SRS910158	SRP049547	MMUL.IN-37731	Adult	Roger Wiseman, David O'Connor, WNPRC (Wisconsin National Primate Research Center)	Indian	37731	female	WBC	public	PAIRED	GENOMIC	Macaca mulatta	ILLUMINA
