# Supplementary material for: Copy number variants and fixed duplications among 198 rhesus macaques (Macaca mulatta)
Source: PLoS Genet. 2020 May 11;16(5):e1008742. doi: 10.1371/journal.pgen.1008742 (PMC7241854; doi:10.1371/journal.pgen.1008742)
Supplement: S2 Table — (XLSX) [file pgen.1008742.s002.xlsx]

## Sheet: Structural variants in Rhesus m
#chr	start	end	type of non-diploid	rheMac10 coordinate
chr1	107455	116950	Fixed Duplication	chr1:223404928-223414398
chr1	155889	158231	Fixed Duplication	chr1:223362941-223365283
chr1	698565	715396	Fixed Duplication	chr1:222737477-222754312
chr1	856414	867047	Fixed Duplication	chr1:222588143-222598762
chr1	905103	914823	Fixed Duplication	chr1:222540650-222550368
chr1	925484	929878	Fixed Duplication
chr1	1614462	1624728	Fixed Duplication
chr1	1625728	1627006	Fixed Duplication	chr1:221841898-221843177
chr1	1641013	1642291	Fixed Duplication
chr1	1652661	1662612	Fixed Duplication	chr1:221809326-221819231
chr1	2814928	2819909	Fixed Duplication	chr1:220662518-220662545;chr1:220661377-220661500
chr1	3095794	3103625	Fixed Duplication	chr1:220539492-220547575
chr1	3185828	3192515	Fixed Duplication	chr12:109904687-109904886
chr1	3389286	3397783	Fixed Duplication	chr1:220256035-220264563
chr1	3578272	3592997	Fixed Duplication	chr1:220058410-220073143
chr1	4631352	4636826	Fixed Duplication	chr1:219013990-219019444
chr1	4639002	4641506	Fixed Duplication	chr1:219009308-219011812
chr1	4697674	4708900	Fixed Duplication	chr1:218941876-218953133
chr1	4850178	4853568	Fixed Duplication	chr1:218799899-218803280
chr1	4903026	4909157	Fixed Duplication	chr1:218745450-218751552
chr1	5032976	5044186	Fixed Duplication	chr1:218610396-218621606
chr1	5311844	5323278	Fixed Duplication	chr1:218331660-218343094
chr1	5492618	5496646	Fixed Duplication	chr1:218165142-218169143
chr1	5747056	5755416	Fixed Duplication	chr1:217903976-217912624
chr1	5915865	5925186	Fixed Duplication	chr1:217732260-217741562
chr1	5952524	5960145	Fixed Duplication	chr1:217701436-217709062
chr1	5963614	5968808	Fixed Duplication	chr1:217692975-217697967
chr1	5992297	6010219	Fixed Duplication	chr1:217651456-217669607
chr1	6011962	6020427	Fixed Duplication	chr1:217641248-217649713
chr1	6145036	6159038	Fixed Duplication	chr1:217502051-217516387
chr1	6323123	6332043	Fixed Duplication	chr1:217328306-217337183
chr1	6767563	6771283	Fixed Duplication	chr1:216876278-216880000
chr1	6870361	6876342	Fixed Duplication	chr1:216771552-216777526
chr1	7017948	7026371	Fixed Duplication	chr1:216621827-216630172
chr1	7119840	7129316	Fixed Duplication	chr1:216518936-216528595
chr1	7187849	7200206	Fixed Duplication	chr1:216447117-216459492
chr1	7225905	7246519	Fixed Duplication	chr1:216400684-216421335
chr1	7273137	7281343	Fixed Duplication	chr1:216365683-216373935
chr1	7301375	7313214	Fixed Duplication	chr1:216334278-216346111
chr1	7319465	7324853	Fixed Duplication	chr1:216322634-216328031
chr1	7390452	7402119	Fixed Duplication
chr1	7437180	7448197	Fixed Duplication	chr1:216221441-216232411;chr1:216225775-216225847
chr1	7649422	7657829	Fixed Duplication	chr1:216011621-216020026
chr1	7692213	7700015	Fixed Duplication	chr1:215969113-215976917
chr1	7749823	7756650	Fixed Duplication	chr1:215912491-215919317
chr1	7911562	7920151	Fixed Duplication	chr8:94828634-94828819
chr1	7939335	7958568	Fixed Duplication	chr1:186136855-186137159;chr13:91700008-91700252;chr1:165706704-165706985
chr1	8083970	8104088	Fixed Duplication	chr1:215559847-215579964
chr1	8157356	8163781	Fixed Duplication	chr1:215500989-215507648
chr1	8196900	8205535	Fixed Duplication	chr1:215459492-215468128
chr1	8399359	8406897	Fixed Duplication	chr1:215257720-215265266
chr1	8681271	8693589	Fixed Duplication	chr1:214968373-214980892
chr1	8711920	8719526	Fixed Duplication	chr1:214941213-214948508
chr1	8787163	8800866	Fixed Duplication	chr1:214860292-214874112
chr1	8846759	8854337	Fixed Duplication	chr1:214809387-214816629;chr13:52244499-52244807
chr1	8881278	8893060	Fixed Duplication	chr1:214772503-214784002
chr1	8950816	8968761	Fixed Duplication	chr1:214694419-214713455
chr1	8991348	8998911	Fixed Duplication	chr1:214663806-214671351
chr1	9148043	9156660	Fixed Duplication	chr12:106828296-106828603;chr1:214518173-214518231;chr1:214517961-214518078;chr1:214517258-214517645
chr1	9174359	9189262	Fixed Duplication
chr1	9203018	9214155	Fixed Duplication
chr1	9266904	9274222	Fixed Duplication	chr1:214399509-214406837
chr1	9280280	9291380	Fixed Duplication	chr1:214382380-214393452
chr1	9355101	9362668	Fixed Duplication	chr1:214310839-214318232
chr1	9426637	9435625	Fixed Duplication	chr1:214239175-214248579
chr1	9467939	9481569	Fixed Duplication	chr1:214196175-214209822
chr1	9527318	9537685	Fixed Duplication	chr1:214142683-214153049
chr1	9558414	9559414	Fixed Duplication	chr3:32999156-33000161
chr1	9564647	9566100	Fixed Duplication	chr3:33005395-33006850
chr1	9569070	9570397	Fixed Duplication	chr3:33009818-33011141
chr1	9611155	9618909	Fixed Duplication
chr1	9666548	9673252	Fixed Duplication	chr1:214035904-214042609
chr1	9720408	9737568	Fixed Duplication
chr1	9802958	9838383	Fixed Duplication	chr1:213872299-213906796;chr12:56918338-56918636;chr19:14262015-14262718
chr1	10126970	10138851	Fixed Duplication	chr1:213572096-213583985
chr1	10244510	10263936	Fixed Duplication	chr1:213439795-213459586
chr1	10271964	10274646	Fixed Duplication	chr1:213429163-213431846
chr1	10290646	10297233	Fixed Duplication	chr1:159257352-159261247
chr1	10524900	10549492	Fixed Duplication	chr7:164246110-164246404;chr1:213186651-213188123
chr1	10662130	10674861	Fixed Duplication	chr1:213048814-213061808
chr1	10722409	10728965	Fixed Duplication	chr1:212993962-213000511
chr1	10843537	10849378	Fixed Duplication	chr1:212872189-212878039
chr1	11039407	11043521	Fixed Duplication
chr1	11129357	11140451	Fixed Duplication	chr1:212586064-212596961
chr1	11145951	11149297	Fixed Duplication	chr1:212577215-212580563
chr1	11172738	11192645	Fixed Duplication	chr1:212536398-212555811
chr1	11203325	11212179	Fixed Duplication	chr1:212516797-212525662
chr1	11274857	11279086	Fixed Duplication	chr1:212458808-212463033
chr1	11399087	11406062	Fixed Duplication	chr1:212341041-212348809
chr1	11444291	11450137	Fixed Duplication	chr1:212298326-212304175
chr1	11869339	11876981	Fixed Duplication	chr1:211872982-211880635
chr1	11925165	11937590	Fixed Duplication	chr1:211813662-211826068
chr1	11942566	11951879	Fixed Duplication	chr1:211799335-211808687
chr1	11974538	11996457	Fixed Duplication	chr1:211754239-211776337
chr1	12001347	12022595	Fixed Duplication	chr1:211727310-211749330;chr3:28368422-28368721
chr1	12087442	12088442	Fixed Duplication	chr1:211651448-211652448
chr1	12095931	12100183	Fixed Duplication	chr1:211639735-211643987
chr1	12103719	12105171	Fixed Duplication	chr1:211634742-211636198
chr1	12110596	12124924	Fixed Duplication	chr1:211614682-211629314
chr1	12148750	12155148	Fixed Duplication	chr1:211586226-211592627
chr1	12162216	12167238	Fixed Duplication	chr1:211574756-211579766
chr1	12174284	12179039	Fixed Duplication	chr1:211562959-211567698
chr1	12197432	12211840	Fixed Duplication	chr1:211530124-211544543
chr1	12217921	12232644	Fixed Duplication	chr1:211509467-211524074;chr10:71992304-71992587
chr1	12369070	12390870	Fixed Duplication	chr1:211350789-211373165
chr1	12475050	12480519	Fixed Duplication	chr1:211261575-211267044
chr1	12482399	12495838	Fixed Duplication	chr1:211246250-211259695
chr1	12626514	12634688	Fixed Duplication	chr1:211113217-211113661
chr1	12697945	12709092	Fixed Duplication	chr1:211044223-211044386
chr1	12866275	12873201	Fixed Duplication	chr1:210870781-210878782
chr1	12975589	12986399	Fixed Duplication	chr1:194075833-194080549
chr1	13038804	13047089	Fixed Duplication	chr1:210708173-210716459
chr1	13060227	13065176	Fixed Duplication	chr1:210690169-210695114
chr1	13346781	13350381	Fixed Duplication	chr1:210403047-210406648
chr1	13367730	13373037	Fixed Duplication	chr1:210380357-210385672
chr1	13467975	13472649	Fixed Duplication	chr1:210280521-210285203
chr1	13636978	13643332	Fixed Duplication	chr1:210109106-210115799
chr1	13984645	13994158	Fixed Duplication	chr1:209749954-209759470
chr1	14228864	14235155	Fixed Duplication	chr1:209511119-209517601
chr1	14418153	14425452	Fixed Duplication	chr1:209250457-209257765
chr1	14481470	14498766	Fixed Duplication	chr1:209180740-209198148
chr1	14510414	14515539	Fixed Duplication	chr1:209163974-209169096
chr1	14521675	14526502	Fixed Duplication	chr1:209152925-209157985
chr1	14551990	14565654	Fixed Duplication	chr1:209112821-209126825
chr1	14673307	14682176	Fixed Duplication	chr1:208996008-209004562
chr1	14687884	14697504	Fixed Duplication
chr1	14706859	14741862	Fixed Duplication	chr2:420368-420403;chr11:53811685-53811916
chr1	14773270	14781445	Fixed Duplication	chr1:208920938-208929114
chr1	14818566	14825663	Fixed Duplication	chr1:208877816-208884900
chr1	14899653	14910069	Fixed Duplication	chr1:208793622-208804044
chr1	14917276	14918469	Fixed Duplication	chr1:208785981-208787174
chr1	14974372	14978565	Fixed Duplication	chr1:208727515-208731670
chr1	14985712	14988421	Fixed Duplication	chr1:208717868-208720579
chr1	14991826	14993390	Fixed Duplication	chr1:208712897-208714461
chr1	15012422	15018980	Fixed Duplication
chr1	15112250	15118705	Fixed Duplication	chr1:208587142-208593816
chr1	15165405	15171508	Fixed Duplication	chr1:208535396-208541469
chr1	15206397	15216660	Fixed Duplication	chr1:208486973-208500043
chr1	15225635	15232768	Fixed Duplication	chr1:208470906-208478000;chr6:33168557-33168591
chr1	15253202	15268223	Fixed Duplication	chr1:208435721-208450725
chr1	15283280	15285887	Fixed Duplication	chr1:208418030-208420639
chr1	15313503	15315324	Fixed Duplication	chr1:208390763-208392584
chr1	15451935	15459657	Fixed Duplication	chr1:208037927-208045680
chr1	15474359	15479642	Fixed Duplication	chr1:208017664-208023769
chr1	15481170	15486615	Fixed Duplication	chr1:208010678-208016136
chr1	15535373	15541185	Fixed Duplication	chr4:34328762-34329070
chr1	15543125	15546301	Fixed Duplication	chr1:207950339-207953502
chr1	15548615	15551619	Fixed Duplication	chr1:207945020-207948025
chr1	15614455	15616523	Fixed Duplication	chr1:207842264-207844332
chr1	15623057	15631775	Fixed Duplication
chr1	15697392	15704185	Fixed Duplication
chr1	15711776	15716278	Fixed Duplication	chr1:207745278-207749778
chr1	15730661	15740803	Fixed Duplication	chr1:207720695-207730897
chr1	15750017	15756305	Fixed Duplication	chr1:207705212-207711482;chr1:207709616-207709763
chr1	15825486	15835431	Fixed Duplication	chr1:207626055-207636388
chr1	15838967	15848416	Fixed Duplication	chr1:207613444-207622516
chr1	15892346	15898477	Fixed Duplication	chr1:207563651-207569785
chr1	16006666	16012025	Fixed Duplication	chr1:207450381-207455736
chr1	16082725	16088837	Fixed Duplication	chr1:207376597-207382708
chr1	16115960	16116960	Fixed Duplication	chr1:207348023-207349022
chr1	16204519	16229451	Fixed Duplication	chr1:207240828-207266418;chr12:89661029-89661328
chr1	16265670	16280821	Fixed Duplication	chr1:207191284-207206425
chr1	16284594	16289044	Fixed Duplication	chr1:207183071-207187516
chr1	16321799	16327693	Fixed Duplication	chr1:207145806-207151696
chr1	16431784	16437967	Fixed Duplication	chr1:207034796-207040975
chr1	16446356	16455412	Fixed Duplication	chr1:207017254-207026318
chr1	16476337	16484880	Fixed Duplication	chr1:206987775-206996318
chr1	16561977	16566510	Fixed Duplication	chr1:206906130-206910663
chr1	16588015	16595360	Fixed Duplication
chr1	16658989	16663732	Fixed Duplication	chr1:206809389-206814123
chr1	16722706	16729370	Fixed Duplication	chr1:206760959-206767615
chr1	16932845	16936668	Fixed Duplication	chr1:206555222-206559054
chr1	17055700	17061336	Fixed Duplication	chr1:206430655-206436300
chr1	17079308	17084573	Fixed Duplication	chr1:206407415-206412680
chr1	17100699	17103340	Fixed Duplication	chr1:206388522-206391284
chr1	17140267	17145837	Fixed Duplication	chr1:206346260-206351822
chr1	17170949	17192000	Fixed Duplication	chr1:206300056-206321157
chr1	17196627	17204069	Fixed Duplication	chr1:206287966-206295429
chr1	17213325	17223444	Fixed Duplication	chr1:206269099-206279198
chr1	17244226	17245676	Fixed Duplication	chr1:206246910-206248361
chr1	17272392	17289400	Fixed Duplication	chr6:135322332-135322652
chr1	17364484	17369395	Fixed Duplication	chr1:206125462-206130372
chr1	17377579	17381725	Fixed Duplication	chr1:206114175-206118322
chr1	17444563	17449409	Fixed Duplication	chr1:206046054-206050862
chr1	17537689	17542696	Fixed Duplication	chr1:205952739-205957736
chr1	17545616	17551135	Fixed Duplication	chr1:205944365-205949821
chr1	17663589	17670234	Fixed Duplication	chr1:205832046-205838696
chr1	17733047	17741213	Fixed Duplication	chr1:205761060-205769232
chr1	17782163	17802418	Fixed Duplication	chr1:205699557-205719758
chr1	17819093	17827941	Fixed Duplication
chr1	17843869	17847790	Fixed Duplication	chr1:205659067-205662995
chr1	18040154	18045096	Fixed Duplication	chr1:205462199-205467138
chr1	18046469	18049682	Fixed Duplication	chr1:205457613-205460826
chr1	18056962	18061409	Fixed Duplication	chr1:205445884-205450332
chr1	18062784	18064991	Fixed Duplication	chr1:205442309-205444509
chr1	18089371	18091538	Fixed Duplication	chr1:205415986-205418157
chr1	18268630	18277858	Fixed Duplication	chr1:205229815-205239027
chr1	18316841	18330928	Fixed Duplication	chr1:205177663-205192040
chr1	18359581	18374884	Fixed Duplication	chr1:205133989-205149313
chr1	18419793	18426161	Fixed Duplication	chr1:205086171-205093187
chr1	18441372	18447463	Fixed Duplication	chr19:45542074-45542376
chr1	18512939	18517336	Fixed Duplication	chr1:204995426-204999822
chr1	18531460	18537550	Fixed Duplication	chr1:204975213-204981303
chr1	18553378	18580136	Fixed Duplication	chr1:204932632-204959383
chr1	18648386	18655345	Fixed Duplication	chr1:204857631-204864599
chr1	18731994	18741502	Fixed Duplication	chr1:204771696-204781215
chr1	18761181	18774431	Fixed Duplication	chr1:204745608-204758626;chrX:116067197-116067499
chr1	18805820	18849755	Fixed Duplication	chr1:204672160-204714299;chr19:21325500-21325761
chr1	18862474	18868548	Fixed Duplication	chr1:204653682-204659768
chr1	18900591	18903142	Fixed Duplication	chr1:204618966-204621517
chr1	18943990	18956171	Fixed Duplication	chr1:204565602-204577769
chr1	19034026	19047960	Fixed Duplication	chr1:204473873-204487809
chr1	19167107	19173386	Fixed Duplication	chr10:85247843-85248150
chr1	19180368	19190049	Fixed Duplication	chr1:204332299-204341985
chr1	19206253	19220439	Fixed Duplication	chr1:204302185-204316092
chr1	19224636	19235633	Fixed Duplication	chr1:204286684-204297985
chr1	19362274	19371243	Fixed Duplication	chr1:204153362-204162450
chr1	19377250	19393599	Fixed Duplication	chr1:204131681-204147417;chr7:42906708-42907028
chr1	19396029	19400496	Fixed Duplication	chr1:204124808-204129275
chr1	19426760	19436255	Fixed Duplication
chr1	19480428	19491849	Fixed Duplication	chr1:204031794-204043217
chr1	19554441	19559073	Fixed Duplication	chr1:203963754-203968385
chr1	19568010	19577091	Fixed Duplication	chr1:203945704-203954490;chr19:57780050-57780327
chr1	19607829	19617680	Fixed Duplication	chr1:203905214-203915063
chr1	19731206	19739512	Fixed Duplication	chr1:203782645-203791791
chr1	19757582	19773302	Fixed Duplication	chr1:203748921-203764653
chr1	19811193	19816391	Fixed Duplication	chr1:203705766-203710962
chr1	19878323	19897781	Fixed Duplication	chr1:203624609-203643749;chr5:80654952-80655259
chr1	19908130	19916984	Fixed Duplication	chr1:203605415-203614265
chr1	19951009	19957872	Fixed Duplication	chr1:203564173-203571028
chr1	19967702	19976159	Fixed Duplication	chr1:203546174-203554673
chr1	19980804	19988245	Fixed Duplication
chr1	20154240	20161531	Fixed Duplication
chr1	20166072	20171064	Fixed Duplication	chr1:203359533-203364824
chr1	20206535	20210421	Fixed Duplication	chr1:203322777-203326699
chr1	20277427	20281667	Fixed Duplication	chr1:203257328-203261565
chr1	20282874	20286587	Fixed Duplication	chr1:203252438-203256148
chr1	20294368	20320475	Fixed Duplication	chr1:203218782-203244648
chr1	20324672	20330835	Fixed Duplication	chr1:203208456-203214584
chr1	20351236	20360006	Fixed Duplication	chr1:203180109-203188567;chr1:218229179-218229482
chr1	20407796	20420006	Fixed Duplication	chr1:203120108-203132311
chr1	20504654	20510863	Fixed Duplication	chr1:203034243-203034412;chr1:203034119-203034243;chr1:203033793-203034119
chr1	20536309	20542851	Fixed Duplication	chr1:203001041-203007809
chr1	20668398	20672569	Fixed Duplication	chr1:202877904-202882077
chr1	20703809	20710052	Fixed Duplication	chr1:202840360-202846630
chr1	20766704	20773347	Fixed Duplication	chr1:202777261-202783883
chr1	20811032	20823729	Fixed Duplication	chr1:202728071-202741594
chr1	20826970	20836477	Fixed Duplication	chr1:202715630-202724829;chr16:4759518-4759827
chr1	20843615	20849667	Fixed Duplication	chr1:202702468-202708504
chr1	20854138	20859498	Fixed Duplication	chr1:202692630-202698001
chr1	20917484	20925282	Fixed Duplication	chr1:202626739-202634528
chr1	20929897	20934245	Fixed Duplication	chr1:202617810-202622163
chr1	20937642	20945944	Fixed Duplication	chr1:202606123-202614413
chr1	20958833	20963775	Fixed Duplication	chr1:202588286-202593217
chr1	21045768	21052425	Fixed Duplication	chr1:202500353-202507045
chr1	21056592	21069178	Fixed Duplication
chr1	21090050	21094899	Fixed Duplication	chr1:202458968-202463755
chr1	21184240	21189598	Fixed Duplication	chr1:202363309-202368681
chr1	21233813	21241694	Fixed Duplication	chr1:202311319-202319200
chr1	21326095	21329999	Fixed Duplication	chr1:202222928-202226832
chr1	21424436	21435331	Fixed Duplication	chr1:202118302-202129082
chr1	21461857	21479591	Fixed Duplication	chr1:202073136-202090865
chr1	21501934	21506803	Fixed Duplication	chr1:202045778-202050729
chr1	21521992	21527755	Fixed Duplication	chr1:202022664-202029275
chr1	21533259	21537987	Fixed Duplication	chr1:202012251-202017075
chr1	21564535	21568811	Fixed Duplication	chr1:201981418-201985694
chr1	21597191	21600304	Fixed Duplication	chr1:201949986-201953099
chr1	21638777	21648055	Fixed Duplication	chr1:201902285-201911573
chr1	21698396	21712318	Fixed Duplication	chr1:201838317-201852234
chr1	21896895	21907562	Fixed Duplication	chr1:201643742-201654125
chr1	21922019	21928489	Fixed Duplication	chr1:201622815-201629291
chr1	21947234	21959392	Fixed Duplication	chr1:201592814-201605231
chr1	21971718	21987963	Fixed Duplication	chr1:201564343-201580568
chr1	22000028	22017594	Fixed Duplication	chr1:201534594-201552300
chr1	22028874	22043794	Fixed Duplication	chr1:201508359-201523299
chr1	22082375	22087973	Fixed Duplication	chr1:201469886-201475573
chr1	22163831	22174253	Fixed Duplication	chr1:201385082-201395506
chr1	22190379	22199117	Fixed Duplication	chr1:201360832-201369561
chr1	22201948	22208892	Fixed Duplication	chr1:201351969-201358990
chr1	22245477	22262847	Fixed Duplication	chr1:201297356-201315360
chr1	22302215	22311518	Fixed Duplication	chr1:201251608-201260912
chr1	22339128	22347173	Fixed Duplication	chr1:201214957-201223005
chr1	22355613	22359867	Fixed Duplication	chr1:201202231-201206531
chr1	22371183	22378630	Fixed Duplication	chr1:201183464-201190914
chr1	22432810	22436874	Fixed Duplication	chr1:201124268-201128337
chr1	22443651	22451523	Fixed Duplication	chr1:201109601-201117495
chr1	22474855	22483204	Fixed Duplication
chr1	22555201	22581336	Fixed Duplication	chr1:200979721-201005146
chr1	22617767	22621939	Fixed Duplication	chr2:141414153-141415007
chr1	22649888	22656163	Fixed Duplication	chr1:200898475-200904802
chr1	22663147	22669799	Fixed Duplication	chr1:200884734-200891382
chr1	22688774	22707431	Fixed Duplication	chr1:200848423-200867177
chr1	22789383	22829787	Fixed Duplication
chr1	22835486	22843093	Fixed Duplication	chr1:217127218-217127457;chr14:18795999-18796262
chr1	22857258	22875757	Fixed Duplication	chr19:46375353-46376349
chr1	22982869	22992703	Fixed Duplication	chr1:200569309-200579176
chr1	23040086	23059734	Fixed Duplication	chr1:200501174-200520835
chr1	23064216	23075876	Fixed Duplication	chr12:56799682-56800265
chr1	23078974	23105787	Fixed Duplication	chr1:200456052-200482622
chr1	23212987	23232970	Fixed Duplication	chr1:200328698-200348543
chr1	23241759	23247976	Fixed Duplication
chr1	23306531	23319104	Fixed Duplication	chr12:17276025-17276566
chr1	23387465	23395632	Fixed Duplication	chr1:200169733-200177880
chr1	23400389	23409633	Fixed Duplication	chr1:200155684-200164978
chr1	23431947	23469500	Fixed Duplication	chr1:200095831-200133322
chr1	23502550	23518663	Fixed Duplication	chr1:200047283-200062795;chr1:200058899-200059000
chr1	23523990	23532494	Fixed Duplication	chr1:200033302-200041808
chr1	23542436	23551515	Fixed Duplication	chr1:200014312-200023390
chr1	23555973	23567105	Fixed Duplication	chr1:199998620-200009863
chr1	23571962	23578924	Fixed Duplication	chr1:199986672-199993589
chr1	23579924	23592044	Fixed Duplication	chr1:199973527-199985672
chr1	23640552	23647553	Fixed Duplication	chr1:199917976-199924974
chr1	23787534	23791541	Fixed Duplication	chr1:199772081-199776121
chr1	23808469	23816166	Fixed Duplication	chr1:199747516-199755213
chr1	23838170	23842116	Fixed Duplication	chr1:199721557-199725512
chr1	23851431	23864871	Fixed Duplication	chr1:199698888-199712342
chr1	24129680	24137612	Fixed Duplication	chr1:199432575-199440529
chr1	24144598	24150522	Fixed Duplication	chr1:199419657-199425583
chr1	24167424	24173051	Fixed Duplication	chr1:199397137-199402761
chr1	24197433	24203358	Fixed Duplication	chr1:199366803-199372726
chr1	24737779	24750714	Fixed Duplication	chr1:198847649-198860126;chr1:198856380-198856830
chr1	24872456	24884830	Fixed Duplication	chr1:198704448-198704995
chr1	24890368	24907893	Fixed Duplication	chr11:77403344-77404311
chr1	25023482	25031935	Fixed Duplication	chr1:198568428-198576874
chr1	25048807	25056163	Fixed Duplication	chr1:198544532-198551906
chr1	25119865	25128805	Fixed Duplication	chr1:198476267-198485531
chr1	25208931	25213244	Fixed Duplication	chr1:198391925-198396243
chr1	25241962	25251561	Fixed Duplication	chr1:198353874-198363185
chr1	25253755	25264794	Fixed Duplication	chr1:198340174-198351296;chr15:6449090-6449164
chr1	25266370	25292105	Fixed Duplication	chr1:198312849-198338598
chr1	25302467	25316502	Fixed Duplication
chr1	25349545	25359238	Fixed Duplication
chr1	25393477	25402870	Fixed Duplication	chr1:198195767-198205049
chr1	25406478	25433458	Fixed Duplication	chr1:198165221-198192160
chr1	25454544	25469483	Fixed Duplication	chr1:198129207-198144052
chr1	25482003	25511507	Fixed Duplication	chr1:198088214-198116653;chr4:28672209-28673290
chr1	25540995	25547629	Fixed Duplication	chr1:198052012-198058737
chr1	25549076	25555677	Fixed Duplication	chr1:198043964-198050565
chr1	25635839	25659135	Fixed Duplication	chr1:197938953-197963925
chr1	25771896	25779367	Fixed Duplication	chr1:197815951-197823420
chr1	25810451	25831150	Fixed Duplication	chr1:197765185-197786134;chr7:51560444-51560489
chr1	25853413	25875569	Fixed Duplication	chr1:197720440-197742921
chr1	25878636	25885343	Fixed Duplication	chr1:197710666-197717373
chr1	25894842	25904738	Fixed Duplication	chr1:197690889-197700827
chr1	25980185	25986611	Fixed Duplication	chr1:197608408-197614807
chr1	26010233	26031755	Fixed Duplication	chrUn_NW_021161695v1:34204-34227
chr1	26101676	26113491	Fixed Duplication	chr1:197485176-197496989
chr1	26125588	26147885	Fixed Duplication
chr1	26172933	26180217	Fixed Duplication	chr1:197419341-197427288
chr1	26185924	26191473	Fixed Duplication	chr10:60772009-60772361
chr1	26313299	26324958	Fixed Duplication	chr1:197277248-197288507
chr1	26328303	26357205	Fixed Duplication	chr1:197244722-197274120
chr1	26362892	26378937	Fixed Duplication	chr1:197222499-197238929
chr1	26484043	26489913	Fixed Duplication	chr1:197112142-197118081
chr1	26514232	26523403	Fixed Duplication	chr1:197078569-197087738
chr1	26606625	26619546	Fixed Duplication	chr1:196984533-196997448
chr1	26782774	26793270	Fixed Duplication	chr1:196811803-196822416
chr1	26866330	26874077	Fixed Duplication	chr1:196731031-196738637
chr1	26959637	26971608	Fixed Duplication	chr1:196633518-196645490
chr1	26977519	26991787	Fixed Duplication	chr1:196613240-196627631
chr1	27056395	27077836	Fixed Duplication	chr1:196530003-196551461
chr1	27088150	27095143	Fixed Duplication	chr1:196512487-196520096
chr1	27097336	27119414	Fixed Duplication	chr1:196486964-196510295
chr1	27174950	27190482	Fixed Duplication	chr1:6082249-6083434
chr1	27215157	27245885	Fixed Duplication	chr1:6108205-6112305;chr14:10027314-10027702
chr1	27251858	27273409	Fixed Duplication	chr19:46606678-46606728
chr1	27277432	27291438	Fixed Duplication	chr1:196343008-196357492
chr1	27315609	27328787	Fixed Duplication	chr1:196305578-196318731
chr1	27333089	27339389	Fixed Duplication
chr1	27340389	27351625	Fixed Duplication	chr1:196283024-196294304
chr1	27354850	27361662	Fixed Duplication	chr1:196272998-196279803
chr1	27381392	27387463	Fixed Duplication	chr1:196248061-196253992
chr1	27390452	27395647	Fixed Duplication	chr1:196239854-196245076
chr1	27398312	27405736	Fixed Duplication	chr1:196229774-196237194
chr1	27410046	27426474	Fixed Duplication	chr1:196209031-196226183
chr1	27439540	27451942	Fixed Duplication	chr1:196183306-196195682
chr1	27465134	27479524	Fixed Duplication	chr1:196155654-196170439
chr1	27481828	27485294	Fixed Duplication	chr1:196149575-196153351
chr1	27505285	27533372	Fixed Duplication	chr1:196102778-196130730;chr9:69535817-69536120;chr8:130261905-130262205
chr1	27585359	27591643	Fixed Duplication	chr1:196046369-196052649
chr1	27593732	27617812	Fixed Duplication	chr19:57561964-57562100;chr3:7945835-7946146;chr14:11823485-11823773
chr1	27627202	27639903	Fixed Duplication
chr1	27713075	27726494	Fixed Duplication	chr1:195929264-195929365;chr2:46088029-46088338;chr17:94555731-94555765;chr5:148084152-148084221
chr1	27728361	27738219	Fixed Duplication	chr3:131671901-131676146
chr1	27758494	27766838	Fixed Duplication
chr1	27775704	27783979	Fixed Duplication	chr1:195877569-195885879
chr1	27807488	27831299	Fixed Duplication	chr1_NW_021160096v1_random:13243-13422
chr1	27862230	27867754	Fixed Duplication	chr1:195793875-195799415
chr1	27945722	27952905	Fixed Duplication	chr1:195710063-195717246
chr1	27996269	28002720	Fixed Duplication	chr1:195665799-195672218
chr1	28023741	28033944	Fixed Duplication	chr1:195634590-195644793
chr1	28077051	28083438	Fixed Duplication	chr1:195584765-195591153
chr1	28190887	28198059	Fixed Duplication	chr1:195471362-195478534
chr1	28205529	28211777	Fixed Duplication	chr1:195457643-195463891
chr1	28212777	28221077	Fixed Duplication	chr1:195448343-195456643
chr1	28289597	28293668	Fixed Duplication	chr1:195376210-195380281
chr1	28295049	28300046	Fixed Duplication	chr1:195369824-195374829
chr1	28316110	28336073	Fixed Duplication	chr1:195333821-195353778
chr1	28374467	28380671	Fixed Duplication	chr1:195289388-195295597
chr1	28415778	28424619	Fixed Duplication	chr3:35805636-35806121;chrX:146155172-146155226
chr1	28432922	28435683	Fixed Duplication	chr1:195234740-195237503
chr1	28458148	28463930	Fixed Duplication	chr1:195206494-195212291
chr1	28467069	28470948	Fixed Duplication	chr1:195199480-195203370
chr1	28507065	28518256	Fixed Duplication	chr1:195151207-195162387
chr1	28592711	28602646	Fixed Duplication	chr1:195069170-195079099
chr1	28622645	28625732	Fixed Duplication	chr1:195046016-195049105
chr1	28692125	28695191	Fixed Duplication	chr1:194977987-194981049
chr1	28732407	28739705	Fixed Duplication	chr1:194933446-194940749
chr1	28830917	28836414	Fixed Duplication	chr1:194837444-194843251
chr1	28856827	28870899	Fixed Duplication	chr1:194803478-194817553
chr1	28875527	28885495	Fixed Duplication	chr1:194788894-194798849
chr1	28938995	28947450	Fixed Duplication	chr1:194726777-194735178
chr1	29001928	29006873	Fixed Duplication	chr1:194668297-194673348
chr1	29077469	29080911	Fixed Duplication	chr1:194594116-194597564
chr1	29286886	29288401	Fixed Duplication	chr1:194389931-194391444
chr1	29344745	29357160	Fixed Duplication	chr1:194321618-194334033
chr1	29362266	29366748	Fixed Duplication	chr1:194312060-194316526
chr1	29453510	29456423	Fixed Duplication	chr1:194222259-194225176
chr1	29457909	29462911	Fixed Duplication	chr1:194215760-194220773
chr1	29495476	29512372	Fixed Duplication	chr1:194166323-194183219
chr1	29539050	29545546	Fixed Duplication	chr1:194132994-194139501
chr1	29573742	29578380	Fixed Duplication	chr1:194098528-194103164
chr1	29800386	29806895	Fixed Duplication	chr1:193914396-193920910
chr1	29853313	29860526	Fixed Duplication	chr1:193860776-193868055
chr1	29906005	29911554	Fixed Duplication	chr1:193810733-193816283
chr1	29972104	29987738	Fixed Duplication	chr1:193734446-193750079
chr1	29993595	29995946	Fixed Duplication	chr1:193726234-193728588
chr1	30057912	30062823	Fixed Duplication	chr1:193659976-193664918
chr1	30068876	30073507	Fixed Duplication	chr1:193649280-193653923
chr1	30077060	30082569	Fixed Duplication	chr1:193640219-193645728
chr1	30101924	30114003	Fixed Duplication	chr15:33732233-33732266;chr9:18912958-18913597
chr1	30129363	30159046	Fixed Duplication	chr1:193564793-193594289
chr1	30348492	30354702	Fixed Duplication	chr1:193375593-193381975
chr1	30372971	30380145	Fixed Duplication	chr1:193350441-193357617
chr1	30404040	30409039	Fixed Duplication	chr1:193321718-193326673
chr1	30421919	30429865	Fixed Duplication	chr1:193300924-193308826
chr1	30470537	30481618	Fixed Duplication	chr1:193255854-193256861
chr1	30515679	30543002	Fixed Duplication	chr1:193186688-193213437
chr1	30546429	30555231	Fixed Duplication	chr1:193174288-193182946;chr1:193175791-193175829;chr1:193175829-193175873;chr1:193176093-193176137
chr1	30564987	30573479	Fixed Duplication	chr1:193156377-193164533
chr1	30687013	30691322	Fixed Duplication	chr1:193031165-193035470
chr1	30847103	30851219	Fixed Duplication	chr1:192871553-192875665
chr1	30887026	30948886	Fixed Duplication	chr1:192773481-192835675
chr1	30951160	30961292	Fixed Duplication	chr1:192761064-192771208
chr1	30970044	30972411	Fixed Duplication	chr1:192749951-192752314
chr1	31003279	31014974	Fixed Duplication	chr1:192706544-192718545
chr1	31041498	31062645	Fixed Duplication	chr1:192658908-192680097
chr1	31224533	31228522	Fixed Duplication	chr1:192489732-192493730
chr1	31340620	31349269	Fixed Duplication	chr1:157977328-157977508;chr17:36018582-36018873
chr1	31357434	31372306	Fixed Duplication	chr2:122557958-122558480
chr1	31404357	31412027	Fixed Duplication	chr1:192308189-192315853
chr1	31434446	31440428	Fixed Duplication	chr1:192279538-192285521
chr1	31468453	31479364	Fixed Duplication	chr1:192242642-192253961;chr16:71581687-71581912;chr3:35443331-35443394
chr1	31484959	31504460	Fixed Duplication	chr1:192217183-192237085;chr1:168166173-168166471
chr1	31528668	31537897	Fixed Duplication
chr1	31569411	31602616	Fixed Duplication
chr1	31606819	31621689	Fixed Duplication
chr1	31638861	31654175	Fixed Duplication
chr1	31670291	31678717	Fixed Duplication	chr1:192047459-192055905
chr1	31688758	31698731	Fixed Duplication	chr1:192027433-192037399;chr3:76112040-76112346
chr1	31794066	31801212	Fixed Duplication	chr1:191926660-191934139
chr1	31828191	31833198	Fixed Duplication	chr1:191895464-191900422
chr1	31875014	31893015	Fixed Duplication	chr1:191836609-191855014
chr1	32042138	32048759	Fixed Duplication	chr1:191680833-191687459
chr1	32067654	32075417	Fixed Duplication	chr1:191654364-191662124
chr1	32079353	32083378	Fixed Duplication	chr1:191646403-191650428
chr1	32103444	32105018	Fixed Duplication	chr1:191624767-191626341
chr1	32116330	32124902	Fixed Duplication	chr1:191604865-191613452
chr1	32194810	32203695	Fixed Duplication	chr1:191528008-191537187
chr1	32304713	32348417	Fixed Duplication	chr1:191423359-191466861;chr2:137436293-137436597
chr1	32563358	32569107	Fixed Duplication	chr1:191203788-191209529
chr1	32576723	32587595	Fixed Duplication	chr1:191185631-191196490
chr1	32606166	32612291	Fixed Duplication	chr1:191160987-191167076
chr1	32872949	32882050	Fixed Duplication	chr1:190894987-190904065
chr1	32926848	32932381	Fixed Duplication	chr1:190844359-190849892
chr1	33040234	33043889	Fixed Duplication	chr1:190732428-190736083
chr1	33287507	33293887	Fixed Duplication	chr1:190484671-190491061
chr1	33333681	33337548	Fixed Duplication	chr1:190440977-190444846
chr1	33341055	33345283	Fixed Duplication	chr1:190433351-190437480
chr1	33400680	33406520	Fixed Duplication	chr1:190372409-190378250
chr1	33432780	33460213	Fixed Duplication	chr1:190319250-190346675
chr1	33465381	33470386	Fixed Duplication	chrX:80009661-80009956
chr1	33473498	33478412	Fixed Duplication	chr1:190301285-190306206
chr1	33748269	33756028	Fixed Duplication	chr1:190025050-190032813
chr1	33838116	33842333	Fixed Duplication	chr1:189938756-189942979
chr1	33924434	33928675	Fixed Duplication	chr1:189852420-189856661
chr1	33953762	33974074	Fixed Duplication	chr1:189807264-189827588
chr1	34137966	34149077	Fixed Duplication	chr1:189634650-189645768
chr1	34216091	34238539	Fixed Duplication	chr1:189546932-189569356;chr19:7432821-7433123
chr1	34285932	34302170	Fixed Duplication	chr1:189486545-189502605
chr1	34331887	34333612	Fixed Duplication	chr1:189455196-189456921
chr1	34363494	34389359	Fixed Duplication	chr1:189398972-189426385
chr1	34414779	34465320	Fixed Duplication	chr1:189313042-189363848
chr1	34473025	34497037	Fixed Duplication	chr1:189281654-189305656
chr1	34500851	34507235	Fixed Duplication	chr1:189271418-189277796
chr1	34553958	34562027	Fixed Duplication	chr1:189215953-189224621
chr1	34569035	34570035	Fixed Duplication	chr1:189207957-189208957
chr1	34572714	34581669	Fixed Duplication	chr1:189196325-189205279
chr1	34702877	34709287	Fixed Duplication	chr1:189068741-189075150
chr1	34859870	34873277	Fixed Duplication	chr1:188911835-188911866;chr4_NW_021160156v1_random:18056-18673
chr1	34928596	34936104	Fixed Duplication	chr1:188848214-188855689
chr1	34947626	34973534	Fixed Duplication	chr1:188810275-188836111
chr1	34988315	34997078	Fixed Duplication
chr1	35006854	35012682	Fixed Duplication	chr1:188770731-188776600
chr1	35040785	35059478	Fixed Duplication	chr1:188723594-188742635
chr1	35145428	35157482	Fixed Duplication	chr1:188627019-188639077
chr1	35159342	35175556	Fixed Duplication	chr1:188608643-188625159
chr1	35250495	35256189	Fixed Duplication	chr1:188528706-188534415
chr1	35411709	35423763	Fixed Duplication	chr6:118713133-118713367
chr1	35425136	35432461	Fixed Duplication	chr1:188354002-188361317
chr1	35452132	35460006	Fixed Duplication	chr1:188325962-188333829
chr1	35506578	35510295	Fixed Duplication	chr1:188275617-188279332
chr1	35610502	35616948	Fixed Duplication	chr1:188170944-188177695
chr1	35654260	35659505	Fixed Duplication	chr1:188127822-188133054
chr1	35721695	35724168	Fixed Duplication	chr1:188062682-188065159
chr1	35780534	35785761	Fixed Duplication	chr1:188001082-188006310
chr1	35794175	35799114	Fixed Duplication	chr1:187987864-187992819
chr1	35976233	35981114	Fixed Duplication	chr1:187800226-187805127
chr1	36073520	36078335	Fixed Duplication	chr1:187703032-187707848
chr1	36297966	36303200	Fixed Duplication	chr1:187478634-187483877
chr1	36348518	36354361	Fixed Duplication	chr1:187427495-187433338
chr1	36647423	36659372	Fixed Duplication	chr1:187122664-187134588
chr1	36684265	36685566	Fixed Duplication	chr1:187096498-187097799
chr1	36733855	36749842	Fixed Duplication	chr1:187032497-187048599
chr1	36864989	36866957	Fixed Duplication	chr1:186918135-186920103
chr1	36873483	36875522	Fixed Duplication	chr1:186909559-186911613
chr1	36876522	36880590	Fixed Duplication	chr1:186904521-186908559
chr1	36893509	36905734	Fixed Duplication	chr1:186879068-186891294
chr1	36983928	36991747	Fixed Duplication	chr1:186792962-186800773
chr1	37041341	37045410	Fixed Duplication	chr1:186739641-186743709
chr1	37158496	37160792	Fixed Duplication	chr1:186630698-186632992
chr1	37163379	37171323	Fixed Duplication	chr1:186620241-186628102
chr1	37452541	37458639	Fixed Duplication	chr1:186333319-186339422
chr1	37547527	37553542	Fixed Duplication	chr1:186238662-186244677
chr1	37674701	37679174	Fixed Duplication	chr1:186112947-186117450
chr1	37709958	37714316	Fixed Duplication	chr1:186077720-186082154
chr1	37723072	37725826	Fixed Duplication	chr1:186066071-186068958
chr1	37783478	37790829	Fixed Duplication	chr1:186001492-186008846
chr1	37820306	37832067	Fixed Duplication	chr1:185960277-185972026
chr1	37904054	37905054	Fixed Duplication	chr1:185887352-185888352
chr1	37927132	37930506	Fixed Duplication	chr1:185861685-185865059
chr1	37943557	37951689	Fixed Duplication	chr1:185840509-185848640
chr1	38050625	38053775	Fixed Duplication	chr1:185738724-185741874
chr1	38123413	38135565	Fixed Duplication	chr1:185657468-185669948
chr1	38140895	38158610	Fixed Duplication	chr1:185634631-185652139
chr1	38201106	38207181	Fixed Duplication	chr1:185588135-185594209
chr1	38218035	38232551	Fixed Duplication	chr1:185562631-185577286
chr1	38300968	38338367	Fixed Duplication	chr1:185511309-185512348;chr20:10277000-10279224
chr1	38416385	38418454	Fixed Duplication	chr1:185436699-185438768
chr1	38491081	38504026	Fixed Duplication	chr1:185351510-185364459
chr1	38510579	38520039	Fixed Duplication	chr1:185335406-185344956
chr1	38643286	38650083	Fixed Duplication	chr1:185205218-185211987
chr1	38652280	38657577	Fixed Duplication	chr1:185197728-185203021
chr1	38747025	38753077	Fixed Duplication	chr1:185102426-185108470
chr1	38766765	38773746	Fixed Duplication	chr1:185081739-185088720
chr1	38792201	38793442	Fixed Duplication	chr1:185061970-185063211
chr1	38822637	38829005	Fixed Duplication	chr1:185028916-185035286
chr1	38873660	38892122	Fixed Duplication	chr1:184965896-184984408
chr1	38899958	38905016	Fixed Duplication	chr1:184953006-184958064
chr1	38988047	39014294	Fixed Duplication	chr1:184843468-184870046
chr1	39045213	39046213	Fixed Duplication	chr1:184812082-184813082
chr1	39056401	39057672	Fixed Duplication	chr1:184800611-184801882
chr1	39059282	39069435	Fixed Duplication	chr1:184788832-184799000
chr1	39070785	39085907	Fixed Duplication	chr1:184772387-184787498
chr1	39092475	39107431	Fixed Duplication	chr1:184750905-184765854
chr1	39158217	39162824	Fixed Duplication	chr1:184697239-184701845
chr1	39271031	39293350	Fixed Duplication	chr1:184583490-184605977;chr5:23995095-23995403
chr1	39299945	39329215	Fixed Duplication	chrX:147253834-147254087
chr1	39342447	39348481	Fixed Duplication	chr1:184532626-184538659
chr1	39367264	39368771	Fixed Duplication	chr1:184513289-184514797
chr1	39411806	39427031	Fixed Duplication
chr1	39431231	39442443	Fixed Duplication	chr1:184433366-184444573
chr1	39473322	39495163	Fixed Duplication	chr12:33519702-33519832;chr19:50143108-50143178
chr1	39521693	39530156	Fixed Duplication	chr1:184347920-184356417
chr1	39575163	39581716	Fixed Duplication	chr1:184297342-184303898
chr1	39590663	39598917	Fixed Duplication	chr1:184280028-184288281
chr1	39641340	39662135	Fixed Duplication	chr9:93011219-93011542;chr5:156334691-156334804;chr3:105416099-105416228
chr1	39663593	39681069	Fixed Duplication	chr1:184201934-184219056;chr17:95048301-95048583
chr1	39732076	39744913	Fixed Duplication	chr1:184138221-184151061
chr1	39786781	39788722	Fixed Duplication	chr1:184094675-184096615
chr1	39898418	39909465	Fixed Duplication	chr1:183973886-183985086
chr1	39982861	39992956	Fixed Duplication	chr1:183889879-183899974
chr1	40098116	40103991	Fixed Duplication	chr1:183781185-183787060
chr1	40154837	40163515	Fixed Duplication	chr1:183721651-183730328
chr1	40168966	40181947	Fixed Duplication	chr1:183703362-183716249
chr1	40187913	40215194	Fixed Duplication	chr1:183669912-183697207
chr1	40245785	40262027	Fixed Duplication	chr1:183622742-183639226
chr1	40480115	40487561	Fixed Duplication	chr1:183397224-183404669
chr1	40504483	40511335	Fixed Duplication	chr1:183373329-183380306
chr1	40513982	40532861	Fixed Duplication	chr1:183351804-183370682
chr1	40539204	40557401	Fixed Duplication	chr1:183326251-183345461
chr1	40596216	40600850	Fixed Duplication	chr1:183282788-183287422
chr1	40613385	40632014	Fixed Duplication	chr1:183251485-183270097
chr1	40659067	40663961	Fixed Duplication	chr1:183219578-183224472
chr1	41008234	41012269	Fixed Duplication	chr1:182883400-182887435
chr1	41034240	41044612	Fixed Duplication	chr1:182850719-182861097
chr1	41262694	41269911	Fixed Duplication	chr1:182625744-182632973
chr1	41358158	41371838	Fixed Duplication	chr1:182522695-182536381
chr1	41393686	41408613	Fixed Duplication	chr1:182485915-182500849
chr1	41639003	41645748	Fixed Duplication	chr1:182249289-182256036
chr1	41679747	41687858	Fixed Duplication	chr1:182207511-182215635
chr1	41693135	41707534	Fixed Duplication
chr1	41811908	41836308	Fixed Duplication	chr1:182060365-182083894;chr5:389986-390291
chr1	41842511	41870913	Fixed Duplication	chr1:182025766-182054161;chrX:92130030-92130321
chr1	42006873	42012769	Fixed Duplication	chr1:181884601-181890498
chr1	42042229	42044642	Fixed Duplication	chr1:181852734-181855146
chr1	42153318	42155561	Fixed Duplication	chr1:181742211-181744456
chr1	42265933	42303858	Fixed Duplication	chr1:181649307-181687000;chr14:7830057-7830370
chr1	42384262	42399755	Fixed Duplication	chr1:181555172-181570987
chr1	42472923	42499886	Fixed Duplication	chr1:181455472-181482127;chr20:25382194-25382508
chr1	42530013	42543170	Fixed Duplication	chr1:181411869-181425044
chr1	42544691	42558857	Fixed Duplication	chr1:181396175-181410351
chr1	42946138	42973224	Fixed Duplication	chr1:180983462-181010919
chr1	43012264	43019982	Fixed Duplication	chr1:180936555-180944273
chr1	43205056	43228243	Fixed Duplication	chr1:180726589-180750459
chr1	43239336	43263527	Fixed Duplication	chr1:180691573-180715491
chr1	43688438	43695891	Fixed Duplication	chr1:180302035-180309498
chr1	43698352	43708146	Fixed Duplication	chr1:180289777-180299573
chr1	44003821	44013290	Fixed Duplication	chr1:179987181-179996669
chr1	44344889	44350739	Fixed Duplication	chr1:179642673-179648519
chr1	44379731	44386441	Fixed Duplication	chr1:179606702-179613484
chr1	44397941	44406184	Fixed Duplication	chr1:179586950-179595201
chr1	44463082	44476582	Fixed Duplication	chr1:179516530-179530044
chr1	44530023	44531333	Fixed Duplication	chr1:179461994-179463304
chr1	44536327	44541578	Fixed Duplication	chr1:179451750-179457001
chr1	44547616	44557938	Fixed Duplication	chr1:179435428-179445707
chr1	44568164	44576320	Fixed Duplication	chr1:179417148-179425233
chr1	44591343	44593633	Fixed Duplication	chr1:179399832-179402123
chr1	44665569	44670635	Fixed Duplication	chr1:179322557-179327613
chr1	44694310	44720388	Fixed Duplication	chr1:179272755-179298830
chr1	44763709	44774018	Fixed Duplication	chr1:179219252-179229504
chr1	44797181	44805395	Fixed Duplication	chr1:179187538-179195747
chr1	44956500	44962156	Fixed Duplication	chr1:179046532-179052175
chr1	44966408	44985645	Fixed Duplication	chr1:179023213-179042284
chr1	45025959	45036312	Fixed Duplication	chr1:178979377-178980064
chr1	45042653	45053575	Fixed Duplication	chr1:178955553-178966515
chr1	45055497	45067728	Fixed Duplication
chr1	45164621	45185993	Fixed Duplication	chr1:178817451-178838560
chr1	45236817	45239814	Fixed Duplication	chr1:178763967-178766964
chr1	45261060	45265892	Fixed Duplication	chr1:178737212-178742053
chr1	45272938	45278766	Fixed Duplication	chr1:178724664-178730480
chr1	45326519	45387655	Fixed Duplication	chr1:178615797-178676781
chr1	45429105	45447282	Fixed Duplication	chr1:178557950-178576129
chr1	45452065	45478631	Fixed Duplication	chr1:178526582-178553138
chr1	45577998	45595722	Fixed Duplication	chr1:178409335-178427062
chr1	45709740	45722408	Fixed Duplication	chr1:178283022-178295674
chr1	45729857	45741981	Fixed Duplication	chr1:178263530-178275713
chr1	45757512	45772872	Fixed Duplication
chr1	45860369	45869274	Fixed Duplication	chr1:178136053-178145127
chr1	45982034	45990084	Fixed Duplication	chr1:178013759-178022071
chr1	46017624	46026013	Fixed Duplication	chr1:177977813-177986017;chr10:19587814-19587995
chr1	46141579	46146076	Fixed Duplication	chr1:177858116-177862614
chr1	46229710	46237429	Fixed Duplication	chr1:177767025-177774746
chr1	46280270	46285036	Fixed Duplication	chr1:177718983-177723990
chr1	46318313	46319313	Fixed Duplication	chr1:177685032-177686032
chr1	46431651	46471046	Fixed Duplication	chr1:177535605-177574235;chr1:177402784-177402820;chr4:162757482-162757785
chr1	46552018	46585568	Fixed Duplication	chr1:177421185-177454753
chr1	46596903	46598146	Fixed Duplication	chr1:177408629-177409873
chr1	46600584	46609129	Fixed Duplication	chr1:177397644-177406192
chr1	46612253	46637253	Fixed Duplication	chr1:177369496-177394532
chr1	46638470	46675415	Fixed Duplication	chr1:177331368-177368279
chr1	46767244	46782807	Fixed Duplication	chr1:177223912-177239456
chr1	46839086	46849522	Fixed Duplication
chr1	46878921	46879921	Fixed Duplication	chr1:177130325-177131324
chr1	47001696	47008532	Fixed Duplication	chr1:177001652-177008250;chr15:102541762-102541938
chr1	47026878	47042854	Fixed Duplication	chr1:176967614-176983293;chr20:55789534-55789838
chr1	47043854	47051798	Fixed Duplication	chr1:176958670-176966614
chr1	47120749	47124884	Fixed Duplication	chr1:176885173-176889370
chr1	47156811	47163945	Fixed Duplication	chr1:176846090-176853225
chr1	47219031	47224380	Fixed Duplication	chr1:176785507-176790856
chr1	47243299	47253994	Fixed Duplication
chr1	47418890	47422690	Fixed Duplication	chr1:176588394-176592194
chr1	47444592	47455736	Fixed Duplication	chr1:176555352-176566496
chr1	47463011	47474603	Fixed Duplication	chr1:176536485-176548077
chr1	47496053	47513962	Fixed Duplication	chr1:176497099-176515009
chr1	47818640	47834348	Fixed Duplication	chr1:176148059-176163792
chr1	47892948	47918075	Fixed Duplication	chr1:176062415-176087539
chr1	47989662	48009617	Fixed Duplication	chr1:175970801-175990736
chr1	48104650	48108659	Fixed Duplication	chr1:175872188-175876197
chr1	48115005	48117937	Fixed Duplication	chr1:175862910-175865842
chr1	48156696	48163322	Fixed Duplication	chr1:175817414-175824105
chr1	48196313	48201801	Fixed Duplication	chr1:175778944-175784432
chr1	48219515	48223620	Fixed Duplication	chr1:175757209-175761309
chr1	48310102	48313150	Fixed Duplication	chr1:175667684-175670732
chr1	48391008	48401175	Fixed Duplication	chr1:175579637-175589806
chr1	48445413	48453123	Fixed Duplication	chr1:175527681-175535388
chr1	48488126	48497407	Fixed Duplication	chr1:175483398-175492674
chr1	48595380	48607089	Fixed Duplication	chr1:175372222-175383921
chr1	48675922	48695873	Fixed Duplication	chr1:175283742-175303379;chr14:3754253-3754363
chr1	48710562	48716172	Fixed Duplication	chr1:175263443-175269048
chr1	48718034	48726470	Fixed Duplication	chr1:175253163-175261582
chr1	48728430	48737371	Fixed Duplication	chr1:175242264-175251205
chr1	48800829	48809551	Fixed Duplication	chr1:175170060-175178784
chr1	48856173	48866944	Fixed Duplication	chr1:175112711-175123481
chr1	48911176	48917583	Fixed Duplication	chr1:175062028-175068410
chr1	48933244	48937723	Fixed Duplication	chr1:175041785-175046264
chr1	49053577	49059541	Fixed Duplication	chr1:174919936-174925902
chr1	49091232	49100100	Fixed Duplication	chr1:174879384-174888252
chr1	49245037	49250878	Fixed Duplication	chr1:174729936-174735863
chr1	49309361	49314033	Fixed Duplication	chr1:174666778-174671440
chr1	49341152	49352015	Fixed Duplication	chr1:174628789-174639651
chr1	49563905	49569033	Fixed Duplication	chr1:174412726-174417850
chr1	49586911	49593486	Fixed Duplication	chr1:174388251-174394842
chr1	49606654	49611678	Fixed Duplication	chr1:174370073-174375085
chr1	49674641	49685636	Fixed Duplication	chr1:174296849-174307854
chr1	49734420	49742342	Fixed Duplication	chr1:174240155-174248072
chr1	49767213	49772908	Fixed Duplication	chr1:174210293-174215989
chr1	49809153	49815627	Fixed Duplication	chr1:174167752-174174231
chr1	49937968	49946754	Fixed Duplication	chr1:174078474-174087256
chr1	50009374	50013798	Fixed Duplication	chr1:174011413-174015837
chr1	50036528	50040726	Fixed Duplication	chr1:173984480-173988687
chr1	50047571	50051224	Fixed Duplication	chr1:173974025-173977639
chr1	50066121	50071726	Fixed Duplication	chr1:173953522-173959127
chr1	50101695	50107216	Fixed Duplication	chr1:173919246-173924766
chr1	50130057	50133732	Fixed Duplication	chr1:173892565-173896240
chr1	50192264	50210042	Fixed Duplication	chr1:173816266-173834040
chr1	50221717	50228074	Fixed Duplication	chr1:173798214-173804587
chr1	50238985	50244835	Fixed Duplication	chr1:173781436-173787283
chr1	50268782	50274506	Fixed Duplication	chr1:173751772-173757497
chr1	50283525	50292848	Fixed Duplication	chr1:173733428-173742753
chr1	50297066	50302797	Fixed Duplication	chr1:173723505-173729237
chr1	50354258	50372339	Fixed Duplication	chr1:173653843-173671923
chr1	50428246	50435135	Fixed Duplication	chr1:173591531-173598420
chr1	50455691	50461326	Fixed Duplication	chr1:173565975-173571616
chr1	50470771	50486184	Fixed Duplication	chr1:173541140-173556547
chr1	50542414	50550401	Fixed Duplication	chr1:173478699-173486686
chr1	50575888	50623949	Fixed Duplication	chr1:173406106-173454159
chr1	50669525	50677443	Fixed Duplication	chr1:173353171-173361096
chr1	50681029	50707653	Fixed Duplication	chr1:173322958-173349579
chr1	50708653	50735411	Fixed Duplication	chr1:173295451-173321958
chr1	50745876	50797489	Fixed Duplication	chr1:173233510-173285022;chrX:43594826-43595140
chr1	50859524	50865218	Fixed Duplication	chr15:22398053-22398365
chr1	50912743	50919180	Fixed Duplication	chr1:173112458-173118896
chr1	50954854	50960796	Fixed Duplication	chr1:173070628-173076571
chr1	50985566	50991688	Fixed Duplication	chr1:173039746-173045869
chr1	51001367	51014286	Fixed Duplication	chr1:173016967-173030077
chr1	51017634	51021018	Fixed Duplication	chr1:173010244-173013625
chr1	51023628	51028933	Fixed Duplication	chr3:175527154-175527478
chr1	51032644	51052501	Fixed Duplication	chr1:172979060-172998946;chr2:23769219-23769526
chr1	51053693	51067720	Fixed Duplication	chr1:172963752-172978663
chr1	51094496	51109332	Fixed Duplication	chr1:172922321-172937143
chr1	51145907	51157871	Fixed Duplication	chr1:172876819-172888789
chr1	51164852	51175088	Fixed Duplication
chr1	51227868	51238479	Fixed Duplication	chr1:172798298-172808891
chr1	51272837	51280120	Fixed Duplication	chr1:172756527-172763810
chr1	51293808	51297933	Fixed Duplication	chr1:172738709-172742834
chr1	51409144	51419191	Fixed Duplication	chr1:172622350-172632361
chr1	51430058	51448851	Fixed Duplication	chr1:172592298-172611490
chr1	51460313	51476502	Fixed Duplication	chr1:172564663-172580834
chr1	51516069	51528681	Fixed Duplication	chr1:172512839-172525427
chr1	51547657	51557859	Fixed Duplication	chr1:172483581-172493856
chr1	51561761	51570595	Fixed Duplication	chr1:172470860-172479689
chr1	51571595	51607079	Fixed Duplication	chr1:172434551-172469841;chr6:69762556-69762849
chr1	51610913	51617658	Fixed Duplication	chr1:172423962-172430717
chr1	51619658	51636829	Fixed Duplication	chr1:172404811-172421962
chr1	51650620	51656615	Fixed Duplication	chr1:172385058-172391022
chr1	51698895	51724865	Fixed Duplication	chr1:172317630-172342882;chr17:41048168-41048930
chr1	51729999	51745075	Fixed Duplication	chr1:172297435-172312493
chr1	51752959	51790488	Fixed Duplication	chr1:172252019-172289547
chr1	51795256	51809298	Fixed Duplication	chr1:172233217-172247251
chr1	51817958	51827299	Fixed Duplication	chr1:172215089-172224557
chr1	51860155	51866976	Fixed Duplication	chr1:172175422-172182244
chr1	51888725	51904390	Fixed Duplication	chr1:172138010-172153673
chr1	51908398	51917080	Fixed Duplication	chr1:172125309-172134002
chr1	51928195	51930085	Fixed Duplication	chr1:172112300-172114191
chr1	52052931	52061228	Fixed Duplication	chr1:171988203-171996500
chr1	52118578	52138027	Fixed Duplication	chr1:171911414-171930852
chr1	52147135	52159616	Fixed Duplication	chr1:171889824-171902309
chr1	52180206	52196572	Fixed Duplication	chr1:171852846-171869211
chr1	52208382	52216671	Fixed Duplication	chr1:171832828-171841116
chr1	52238854	52252237	Fixed Duplication	chr1:171797278-171810661
chr1	52263126	52272330	Fixed Duplication	chr1:171777225-171786396
chr1	52291317	52312601	Fixed Duplication	chr1:171736982-171758230;chr2:152585208-152585819
chr1	52336412	52386876	Fixed Duplication
chr1	52403693	52409323	Fixed Duplication	chr1:171643920-171649548
chr1	52437196	52454333	Fixed Duplication	chr1:171599082-171616375
chr1	52455830	52473498	Fixed Duplication	chr1:171579851-171597585
chr1	52520061	52524702	Fixed Duplication	chr1:171529316-171533954
chr1	52529808	52538554	Fixed Duplication	chr1:171515477-171524217
chr1	52544000	52566104	Fixed Duplication	chr1:171487322-171510024
chr1	52569693	52590751	Fixed Duplication	chr1:171463189-171483764;chr14:7299803-7300015;chr1:171476500-171476525
chr1	52700652	52704398	Fixed Duplication	chr1:171351329-171355100
chr1	52707562	52711826	Fixed Duplication	chr1:171343899-171348165
chr1	52715448	52717505	Fixed Duplication	chr1:171338128-171340185
chr1	52785639	52792961	Fixed Duplication	chr1:171262266-171269920
chr1	52803955	52813393	Fixed Duplication	chr1:171241818-171251272
chr1	52871246	52878162	Fixed Duplication	chr1:171177856-171184778
chr1	52890360	52899380	Fixed Duplication	chr1:171156600-171165624
chr1	53003232	53009013	Fixed Duplication	chr1:171046738-171052721
chr1	53073980	53084038	Fixed Duplication	chr1:170971739-170981794
chr1	53239892	53244329	Fixed Duplication	chr1:170811578-170816017
chr1	53262774	53267943	Fixed Duplication	chr1:170787993-170793157
chr1	53352769	53361574	Fixed Duplication	chr1:170694863-170703655
chr1	53421890	53431266	Fixed Duplication	chr1:170625992-170635338
chr1	53496760	53503443	Fixed Duplication	chr1:170588052-170594765
chr1	53506911	53513994	Fixed Duplication	chr1:170577284-170584585
chr1	53544997	53555320	Fixed Duplication	chr1:170537237-170547307;chrX:71192842-71193131
chr1	53586724	53595807	Fixed Duplication	chr1:170496782-170505867
chr1	53605358	53614775	Fixed Duplication	chr1:170478604-170488336
chr1	53688480	53702405	Fixed Duplication	chr1:170391044-170405179
chr1	53745554	53755220	Fixed Duplication	chr1:170338138-170347801
chr1	53860230	53866054	Fixed Duplication	chr1:170227107-170232932
chr1	53868069	53886418	Fixed Duplication	chr1:170206756-170225085
chr1	54091722	54100816	Fixed Duplication	chr1:169995033-170004240
chr1	54127985	54143427	Fixed Duplication	chr1:169952013-169967691
chr1	54146345	54157177	Fixed Duplication
chr1	54158729	54162357	Fixed Duplication	chr1:169934321-169937949
chr1	54172580	54179798	Fixed Duplication	chr1:169916883-169924101
chr1	54277226	54281973	Fixed Duplication	chr1:169813449-169818204
chr1	54442921	54450840	Fixed Duplication	chr1:169643660-169651584
chr1	54468247	54473780	Fixed Duplication
chr1	54560091	54569426	Fixed Duplication	chr1:169525628-169535168
chr1	54579930	54585600	Fixed Duplication	chr1:169509457-169515124
chr1	54628375	54634053	Fixed Duplication	chr1:169461025-169466707
chr1	54843302	54849706	Fixed Duplication	chr1:169245565-169251969
chr1	54874960	54877667	Fixed Duplication	chr1:169217616-169220324
chr1	54962867	54972713	Fixed Duplication	chr1:169123654-169133190
chr1	54979840	54990220	Fixed Duplication	chr1:169106145-169116498
chr1	55014651	55021330	Fixed Duplication	chr1:169075373-169082047
chr1	55048759	55067476	Fixed Duplication	chr1:169029178-169047926
chr1	55078992	55091688	Fixed Duplication	chr1:169004960-169017665
chr1	55096585	55110378	Fixed Duplication	chr1:168986272-169000063
chr1	55141920	55154207	Fixed Duplication	chr1:168936250-168948511
chr1	55176745	55180254	Fixed Duplication	chr1:168910244-168913759
chr1	55189338	55196309	Fixed Duplication	chr1:168894189-168901159
chr1	55207728	55214847	Fixed Duplication	chr1:168875659-168882776
chr1	55314338	55318112	Fixed Duplication	chr1:168772616-168776405
chr1	55333065	55346071	Fixed Duplication	chr1:168744648-168757654
chr1	55404378	55413779	Fixed Duplication	chr1:168676900-168686300
chr1	55552641	55558857	Fixed Duplication	chr1:168539373-168545586
chr1	55567935	55583428	Fixed Duplication	chr1:168514790-168530296
chr1	55629275	55635377	Fixed Duplication	chr1:168467369-168473441
chr1	55732382	55738275	Fixed Duplication	chr1:168363416-168369308
chr1	55751504	55754132	Fixed Duplication	chr1:168347557-168350185
chr1	55804864	55814163	Fixed Duplication	chr1:168282074-168291359
chr1	55851945	55859596	Fixed Duplication	chr1:168237587-168245262
chr1	55884830	55900363	Fixed Duplication	chr1:168196740-168212362
chr1	55901363	55913748	Fixed Duplication	chr1:168183657-168195740
chr1	55925909	55935265	Fixed Duplication	chr1:168161867-168171520
chr1	55988952	55996124	Fixed Duplication	chr1:168101028-168108191
chr1	56003582	56008464	Fixed Duplication	chr1:168088690-168093577
chr1	56022511	56047558	Fixed Duplication	chr1:168050113-168074646
chr1	56148330	56159345	Fixed Duplication	chr1:167939664-167950803
chr1	56163142	56173282	Fixed Duplication	chr1:167925715-167935858
chr1	56219251	56221537	Fixed Duplication	chr1:167877415-167879701
chr1	56239706	56244182	Fixed Duplication	chr1:167854780-167859255
chr1	56291017	56299823	Fixed Duplication	chr1:167796282-167805093
chr1	56484351	56491801	Fixed Duplication	chr1:167605885-167613347
chr1	56544901	56551523	Fixed Duplication	chr1:167546170-167552790
chr1	56562842	56570544	Fixed Duplication	chr1:167527153-167534855
chr1	56628570	56632800	Fixed Duplication	chr1:167464976-167469206
chr1	56644366	56649475	Fixed Duplication	chr1:167448365-167453381
chr1	56748535	56754366	Fixed Duplication	chr1:167343496-167349323
chr1	56799118	56807221	Fixed Duplication	chr1:167290603-167298743
chr1	57061738	57065831	Fixed Duplication	chr1:167023417-167027505
chr1	57108955	57116924	Fixed Duplication	chr1:166972287-166980284
chr1	57150919	57156696	Fixed Duplication	chr1:166932509-166938283
chr1	57159328	57164434	Fixed Duplication	chr1:166924766-166929873
chr1	57172987	57182225	Fixed Duplication	chr1:166906966-166916214
chr1	57185947	57190849	Fixed Duplication	chr1:166898342-166903236
chr1	57241694	57248039	Fixed Duplication	chr1:166841131-166847475
chr1	57311327	57318724	Fixed Duplication	chr1:166770722-166778119
chr1	57359897	57365968	Fixed Duplication	chr1:166724418-166730485
chr1	57455821	57461495	Fixed Duplication	chr1:166631544-166637218
chr1	57501235	57504761	Fixed Duplication	chr1:166588318-166591844
chr1	57506417	57514535	Fixed Duplication	chr1:166578534-166586660
chr1	57588568	57604429	Fixed Duplication	chr1:166488195-166504073
chr1	57611920	57619544	Fixed Duplication	chr1:166473107-166480709
chr1	57627007	57634248	Fixed Duplication	chr1:166458408-166465639
chr1	57706690	57713336	Fixed Duplication	chr1:166383372-166390533
chr1	57740379	57745327	Fixed Duplication	chr1:166351361-166356305
chr1	57780744	57786931	Fixed Duplication	chr1:166309841-166315960
chr1	57867507	57875012	Fixed Duplication	chr1:166220169-166227674
chr1	57879323	57888969	Fixed Duplication	chr1:166206197-166215871
chr1	57906510	57908442	Fixed Duplication	chr1:166186736-166188667
chr1	57926826	57933075	Fixed Duplication	chr1:166162095-166168344
chr1	57973504	57979170	Fixed Duplication	chr1:166115928-166121596
chr1	58034332	58050517	Fixed Duplication	chr1:166044586-166060736
chr1	58057024	58062920	Fixed Duplication	chr1:166032156-166038054
chr1	58080479	58085781	Fixed Duplication	chr1:166009286-166014596
chr1	58128296	58133999	Fixed Duplication	chr1:165961086-165966789
chr1	58227055	58236161	Fixed Duplication	chr1:165858922-165868029
chr1	58362430	58371427	Fixed Duplication	chr1:165723439-165732431
chr1	58394895	58401231	Fixed Duplication	chr1:165693959-165700299
chr1	58403777	58411099	Fixed Duplication	chr1:165684094-165691413
chr1	58527769	58534558	Fixed Duplication	chr1:165561318-165568095
chr1	58569452	58573751	Fixed Duplication	chr1:165522121-165526417
chr1	58616601	58624167	Fixed Duplication	chr1:165471595-165479290
chr1	58633311	58637679	Fixed Duplication	chr1:165458057-165462446
chr1	58771895	58777238	Fixed Duplication	chr1:165319054-165324503
chr1	58795088	58799948	Fixed Duplication	chr1:165296550-165301418
chr1	58809418	58816311	Fixed Duplication
chr1	58865697	58872326	Fixed Duplication	chr1:165224105-165230734
chr1	58916087	58922714	Fixed Duplication	chr1:165174118-165180745
chr1	59072259	59078740	Fixed Duplication	chr1:165012313-165018777
chr1	59116303	59122041	Fixed Duplication	chr1:164968993-164974730
chr1	59123041	59136322	Fixed Duplication
chr1	59147281	59164520	Fixed Duplication	chr1:164927002-164943947;chr6:3417404-3417742
chr1	59277899	59285700	Fixed Duplication	chr1:164808581-164816404
chr1	59299721	59305245	Fixed Duplication	chr1:164789028-164794551
chr1	59345102	59349998	Fixed Duplication	chr1:164744181-164749154
chr1	59483527	59489341	Fixed Duplication	chr1:164606245-164612388
chr1	59594235	59614238	Fixed Duplication	chr1:164481370-164501328
chr1	59640222	59649350	Fixed Duplication	chr1:164446277-164455389
chr1	59669197	59677252	Fixed Duplication	chr1:164412478-164420534
chr1	59678638	59691401	Fixed Duplication	chr1:164398305-164411092
chr1	59818688	59827758	Fixed Duplication	chr1:164259145-164268234
chr1	59905091	59917372	Fixed Duplication	chr1:164217118-164229397
chr1	59919706	59923632	Fixed Duplication	chr1:164210858-164214784
chr1	59974371	59979809	Fixed Duplication	chr1:164154692-164160129
chr1	60021161	60029842	Fixed Duplication	chr1:164101961-164110644
chr1	60071238	60075513	Fixed Duplication	chr1:164056274-164060549
chr1	60079703	60084139	Fixed Duplication	chr1:164047647-164052084
chr1	60222603	60239023	Fixed Duplication	chr1:163892583-163909039
chr1	60245573	60253727	Fixed Duplication	chr1:163877890-163886043
chr1	60286838	60297994	Fixed Duplication	chr1:163833735-163844889
chr1	60308989	60317270	Fixed Duplication	chr1:163814508-163822729
chr1	60360091	60364218	Fixed Duplication	chr1:163767548-163771676
chr1	60439289	60445941	Fixed Duplication	chr1:163685874-163692536
chr1	60513648	60533724	Fixed Duplication	chr1:163597699-163617863
chr1	60578069	60584066	Fixed Duplication	chr1:163547365-163553334
chr1	60585946	60589832	Fixed Duplication	chr1:163541601-163545488
chr1	60608208	60614504	Fixed Duplication	chr1:163516931-163523196
chr1	60656241	60661544	Fixed Duplication	chr1:163470227-163475526
chr1	60696892	60701364	Fixed Duplication	chr1:163432160-163436620
chr1	60708548	60716957	Fixed Duplication	chr1:163416576-163424980
chr1	61162808	61165885	Fixed Duplication	chr1:162967593-162970578
chr1	61186020	61193588	Fixed Duplication	chr1:162939860-162947446
chr1	61238064	61244811	Fixed Duplication	chr1:162889057-162895808
chr1	61253066	61264343	Fixed Duplication	chr1:162869553-162880804
chr1	61297741	61304421	Fixed Duplication	chr1:162832962-162833414;chr1:162833461-162834113
chr1	61307100	61322429	Fixed Duplication	chr1:162812848-162828204
chr1	61352793	61365182	Fixed Duplication	chr1:162769838-162782472
chr1	61369517	61375450	Fixed Duplication
chr1	61399070	61407065	Fixed Duplication	chr1:162728286-162736307
chr1	61417458	61426902	Fixed Duplication	chr1:162708461-162717886
chr1	61428099	61446180	Fixed Duplication	chr1:162689161-162707264
chr1	61499775	61507130	Fixed Duplication	chr1:162628210-162635575
chr1	61621564	61630894	Fixed Duplication	chr1:162503988-162513309
chr1	61731630	61738180	Fixed Duplication	chr1:162398577-162405054
chr1	61756915	61766682	Fixed Duplication	chr1:162369480-162379863
chr1	61896002	61920512	Fixed Duplication	chr1:162215013-162239531
chr1	62006327	62010800	Fixed Duplication	chr1:162123542-162128012
chr1	62013907	62018575	Fixed Duplication
chr1	62050207	62058280	Fixed Duplication	chr1:162079283-162079985
chr1	62065151	62079345	Fixed Duplication	chr1:162055493-162069370;chr13:23027005-23027310
chr1	62092924	62099362	Fixed Duplication	chr1:162035474-162041913
chr1	62105227	62111278	Fixed Duplication	chr1:162023576-162029623
chr1	62376665	62384965	Fixed Duplication	chr1:161752180-161760473
chr1	62396959	62405934	Fixed Duplication	chr1:161731285-161740256
chr1	62439294	62452205	Fixed Duplication	chr1:161685216-161698126
chr1	62628998	62634471	Fixed Duplication	chr1:161503544-161509016
chr1	62718683	62728736	Fixed Duplication	chr1:161409277-161419323
chr1	62763471	62769631	Fixed Duplication	chr1:161368416-161374571
chr1	62961317	62964769	Fixed Duplication	chr1:161173985-161177455
chr1	62986675	62995334	Fixed Duplication	chr1:161144313-161152641;chr1:196586729-196587039
chr1	63024151	63037299	Fixed Duplication	chr1:161102605-161115745
chr1	63266813	63276981	Fixed Duplication	chr1:160863063-160873252
chr1	63437008	63445948	Fixed Duplication	chr1:160695931-160704949
chr1	63513611	63515741	Fixed Duplication	chr1:160626134-160628261
chr1	63552701	63558521	Fixed Duplication	chr1:160583317-160589148
chr1	63575904	63581209	Fixed Duplication	chr1:160560648-160565954
chr1	63781401	63788418	Fixed Duplication	chr1:160353734-160360745
chr1	63790515	63796154	Fixed Duplication	chr1:160345998-160351637
chr1	64104017	64108140	Fixed Duplication	chr1:160006803-160010914
chr1	64110389	64115913	Fixed Duplication	chr1:159999041-160004553
chr1	64137049	64141452	Fixed Duplication	chr1:159974847-159979251
chr1	64206144	64212716	Fixed Duplication	chr1:159903583-159910137
chr1	64423292	64428005	Fixed Duplication	chr1:159688336-159693127
chr1	64581515	64586627	Fixed Duplication	chr1:159529670-159534782
chr1	64593313	64599626	Fixed Duplication	chr1:159516654-159522974
chr1	64711946	64727835	Fixed Duplication
chr1	64763141	64777365	Fixed Duplication	chr1:159340055-159354585;chr1:197883103-197883216
chr1	64812897	64841442	Fixed Duplication	chr1:159276668-159305158
chr1	64853139	64924779	Fixed Duplication
chr1	64967952	64971468	Fixed Duplication	chr1:159197243-159200758
chr1	64977334	64979232	Fixed Duplication	chr1:159189470-159191368
chr1	64989170	65001057	Fixed Duplication	chr1:159167652-159179525
chr1	65039460	65047417	Fixed Duplication	chr1:159121373-159129327
chr1	65073626	65081319	Fixed Duplication	chr1:159087679-159095425
chr1	65195319	65213400	Fixed Duplication	chr1:158954644-158973072
chr1	65214400	65218122	Fixed Duplication	chr1:158949964-158953644
chr1	65222258	65229153	Fixed Duplication	chr1:158938955-158945856
chr1	65274102	65283998	Fixed Duplication	chr1:158884112-158894010
chr1	65466377	65487805	Fixed Duplication	chr1:158680826-158702215
chr1	65704707	65725732	Fixed Duplication	chr1:158453083-158474154
chr1	66140267	66153981	Fixed Duplication	chr1:158037771-158051566
chr1	66600095	66610000	Fixed Duplication	chr1:157585437-157595344
chr1	66977010	66981450	Fixed Duplication	chr1:157214526-157218964
chr1	67181147	67184581	Fixed Duplication	chr1:157011675-157015109
chr1	67201830	67207191	Fixed Duplication	chr1:156989070-156994433
chr1	67211265	67220248	Fixed Duplication	chr1:156976055-156985000
chr1	67238492	67247871	Fixed Duplication	chr1:156948420-156957782
chr1	67254638	67271019	Fixed Duplication	chr1:156925221-156941651
chr1	67295479	67317514	Fixed Duplication	chr16:58017250-58018204
chr1	67321300	67326708	Fixed Duplication	chr1:156870828-156876236
chr1	67467436	67472526	Fixed Duplication	chr1:156726759-156731847
chr1	67766042	67780059	Fixed Duplication	chr1:156419362-156433372
chr1	67794773	67802144	Fixed Duplication	chr1:156397238-156404613
chr1	67838982	67860860	Fixed Duplication	chr1:156338365-156360343
chr1	67939397	67940397	Fixed Duplication	chr1:156258729-156259729
chr1	67984420	67989166	Fixed Duplication	chr1:156210271-156215022
chr1	68047664	68055384	Fixed Duplication	chr1:156144912-156152631
chr1	68075454	68083165	Fixed Duplication	chr1:156117112-156124861
chr1	68166330	68175024	Fixed Duplication	chr1:156025125-156033820
chr1	68249986	68252498	Fixed Duplication	chr1:155948233-155950746
chr1	68257807	68259772	Fixed Duplication	chr1:155940957-155942922
chr1	68512550	68513550	Fixed Duplication	chr1:155681570-155682570
chr1	68526282	68528229	Fixed Duplication	chr1:155666892-155668839
chr1	68547046	68555945	Fixed Duplication	chr1:155639183-155648082
chr1	68595611	68600256	Fixed Duplication	chr1:155594924-155599569
chr1	68814660	68820793	Fixed Duplication	chr1:155374969-155381057
chr1	68822604	68844033	Fixed Duplication	chr4:136106792-136106948;chr10:76277515-76277932
chr1	68951912	68958430	Fixed Duplication	chr1:155239630-155246141
chr1	69017589	69027993	Fixed Duplication	chr1:155170381-155180778
chr1	69186836	69191503	Fixed Duplication	chr1:155009441-155014109
chr1	69270859	69281213	Fixed Duplication	chr1:154919741-154930084
chr1	69349463	69355203	Fixed Duplication	chr1:154845702-154851440
chr1	69470859	69475655	Fixed Duplication	chr1:154733360-154738156
chr1	69518966	69525693	Fixed Duplication	chr1:154683288-154690026
chr1	69657295	69665397	Fixed Duplication	chr1:154544466-154552567
chr1	69744758	69750580	Fixed Duplication	chr1:154459298-154465120
chr1	69959958	69965934	Fixed Duplication	chr1:154244232-154250203
chr1	70089587	70096795	Fixed Duplication	chr1:154115294-154122509
chr1	70116840	70185884	Fixed Duplication	chr11:104070306-104077010
chr1	70192683	70194143	Fixed Duplication	chr1:154067681-154069138
chr1	70205070	70221452	Fixed Duplication	chr1:154040365-154056751
chr1	70229773	70234477	Fixed Duplication	chr1:154027341-154032045
chr1	70267258	70273797	Fixed Duplication	chr16:63680469-63680760
chr1	70292730	70297293	Fixed Duplication	chr1:153965213-153969777
chr1	70335799	70344302	Fixed Duplication	chr1:153918304-153926789
chr1	70359725	70373057	Fixed Duplication	chr1:153889621-153902884
chr1	70419306	70426508	Fixed Duplication	chr1:153838696-153845896
chr1	70429253	70441220	Fixed Duplication	chr1:153824000-153835952
chr1	70524042	70525243	Fixed Duplication	chr1:153791783-153792984
chr1	70730213	70737347	Fixed Duplication	chr1:153580945-153588081
chr1	70766700	70774009	Fixed Duplication	chr1:153544251-153551579
chr1	70861988	70866890	Fixed Duplication	chr1:153451944-153456867
chr1	70882933	70890868	Fixed Duplication	chr1:153427983-153435953
chr1	70990744	70999906	Fixed Duplication	chr1:153319034-153328198
chr1	71054209	71060111	Fixed Duplication	chr1:153258468-153264370
chr1	71093618	71097995	Fixed Duplication	chr1:153220592-153224969
chr1	71496865	71501918	Fixed Duplication	chr1:152816864-152821984
chr1	72172215	72174116	Fixed Duplication	chr1:152147273-152149173
chr1	72198826	72218528	Fixed Duplication	chr1:152102939-152122645
chr1	72337723	72356125	Fixed Duplication	chr1:151965498-151983920
chr1	72411519	72420842	Fixed Duplication	chr1:151900330-151909650
chr1	72781449	72802603	Fixed Duplication
chr1	72924776	72931907	Fixed Duplication	chr11:95495681-95496034;chr10:87624720-87624849
chr1	72995727	73011125	Fixed Duplication	chr1:151311435-151326828
chr1	73012302	73020162	Fixed Duplication	chr1:151302386-151310249
chr1	73082578	73094649	Fixed Duplication	chr1:151228499-151240574
chr1	73104722	73131516	Fixed Duplication	chr1:151191565-151218398
chr1	73438459	73441560	Fixed Duplication	chr1:150911449-150914550
chr1	73765794	73776315	Fixed Duplication
chr1	73926493	73940553	Fixed Duplication	chr1:150412854-150426908
chr1	74094300	74100778	Fixed Duplication	chr1:150252721-150259205
chr1	74824648	74830813	Fixed Duplication	chr1:149568334-149574499
chr1	75038577	75061976	Fixed Duplication	chr1:149335948-149359729
chr1	75089300	75093749	Fixed Duplication	chr1:149301216-149301478
chr1	75153327	75165807	Fixed Duplication	chr1:149232515-149244994
chr1	75235627	75246049	Fixed Duplication	chr1:149152227-149162646
chr1	75399934	75405332	Fixed Duplication	chr1:148991611-148997010
chr1	75519193	75526986	Fixed Duplication	chr1:148870208-148878001
chr1	75544997	75550060	Fixed Duplication	chr1:148847125-148852189
chr1	75798417	75823070	Fixed Duplication	chr1:148574963-148599189
chr1	75913923	75944365	Fixed Duplication	chr1:148453857-148484295
chr1	76369727	76379166	Fixed Duplication	chr1:148020073-148029513
chr1	76423125	76430851	Fixed Duplication	chr1:147996420-148004131
chr1	76706414	76714306	Fixed Duplication	chr1:147712723-147720666
chr1	76900643	76923330	Fixed Duplication	chr7:67761705-67761736;chr1:36644320-36648402
chr1	77004186	77008624	Fixed Duplication	chr1:147437852-147442291
chr1	77340999	77357536	Fixed Duplication	chr1:147088479-147104917
chr1	77705359	77721533	Fixed Duplication	chr1:146726059-146742093;chr9:45567996-45568185
chr1	77725715	77733895	Fixed Duplication	chr1:146713810-146721877
chr1	77819763	77825231	Fixed Duplication	chr1:146622304-146627787
chr1	77887759	77893976	Fixed Duplication	chr1:146553236-146559477
chr1	77901101	77902309	Fixed Duplication	chr1:146544904-146546112
chr1	77917329	77925031	Fixed Duplication	chr1:146522201-146529900
chr1	77945144	77950642	Fixed Duplication	chr1:146497066-146502566
chr1	77968822	77974624	Fixed Duplication	chr1:146473025-146478822
chr1	78024936	78029754	Fixed Duplication	chr1:146417949-146422751
chr1	78046932	78052599	Fixed Duplication	chr1:146395142-146400781
chr1	78072688	78083483	Fixed Duplication	chr1:146364144-146374957
chr1	78328150	78339407	Fixed Duplication	chr1:146107998-146119253
chr1	78345976	78350117	Fixed Duplication	chr1:146097290-146101431
chr1	78462076	78470834	Fixed Duplication	chr1:145976312-145985069
chr1	78519481	78526051	Fixed Duplication	chr1:145928294-145934894
chr1	79354081	79366867	Fixed Duplication	chr1:145128657-145141428
chr1	79401466	79407222	Fixed Duplication	chr1:145088301-145094060
chr1	79480482	79486430	Fixed Duplication	chr1:145009420-145015371
chr1	79499686	79506291	Fixed Duplication	chr1:144989546-144996156
chr1	79596919	79603020	Fixed Duplication	chr1:144892847-144898948
chr1	79672903	79677195	Fixed Duplication	chr1:144818479-144822767
chr1	79813008	79818314	Fixed Duplication	chr1:144673080-144678388
chr1	79939139	79944312	Fixed Duplication	chr1:144548398-144553571
chr1	80013245	80022112	Fixed Duplication	chr1:144470334-144479208
chr1	80032191	80038570	Fixed Duplication	chr17:22822842-22823143
chr1	80088843	80094267	Fixed Duplication	chr1:144398175-144403601
chr1	80509735	80512651	Fixed Duplication	chr1:143980600-143983534
chr1	80530894	80537505	Fixed Duplication	chr1:143955818-143962409
chr1	80690609	80707543	Fixed Duplication	chr1:143790335-143807267
chr1	81213747	81231389	Fixed Duplication	chr1:143329372-143347005
chr1	81234748	81237111	Fixed Duplication	chr1:143323650-143326013
chr1	81322144	81326798	Fixed Duplication	chr1:143235732-143240391
chr1	81358343	81359343	Fixed Duplication	chr1:143203573-143204573
chr1	81418641	81427275	Fixed Duplication	chr1:143136319-143144949
chr1	81572277	81576925	Fixed Duplication	chr1:142986281-142990935
chr1	81735853	81737506	Fixed Duplication	chr1:142825538-142827191
chr1	81774033	81788650	Fixed Duplication	chr1:142774649-142789029;chr15:12599541-12600218
chr1	81860695	81863350	Fixed Duplication	chr1:142700639-142703296
chr1	82419299	82425619	Fixed Duplication	chr1:142138560-142144882
chr1	82818277	82830420	Fixed Duplication	chr1:141734832-141746972
chr1	82868074	82874669	Fixed Duplication	chr1:141690500-141697170
chr1	83208820	83215480	Fixed Duplication	chr1:141405618-141412312
chr1	83231782	83240517	Fixed Duplication	chr1:141380560-141389314
chr1	83260126	83263511	Fixed Duplication	chr1:141357558-141360949
chr1	83311219	83316538	Fixed Duplication	chr1:141304651-141309966
chr1	83488731	83494594	Fixed Duplication	chr1:141123480-141129343
chr1	83876017	83878823	Fixed Duplication	chr1:140779829-140782635
chr1	84147873	84156294	Fixed Duplication	chr1:140500575-140509167
chr1	84295705	84310088	Fixed Duplication	chr1:140348926-140363321
chr1	84340295	84349623	Fixed Duplication	chr1:140309360-140318685
chr1	84369490	84381438	Fixed Duplication	chr1:140277556-140289507
chr1	84460261	84463791	Fixed Duplication	chr1:140194929-140198458
chr1	84588687	84596829	Fixed Duplication	chr1:140061896-140070040
chr1	84729982	84730982	Fixed Duplication	chr1:139928331-139929331
chr1	84759440	84765897	Fixed Duplication	chr1:139893157-139899614
chr1	84767568	84778982	Fixed Duplication	chr1:139880215-139891484
chr1	84807917	84819614	Fixed Duplication	chr1:139839576-139851270
chr1	85041585	85048580	Fixed Duplication	chr1:139613018-139620026
chr1	85198058	85201737	Fixed Duplication	chr1:139459809-139463494
chr1	85470901	85481523	Fixed Duplication	chr1:139180390-139191321
chr1	85525364	85532786	Fixed Duplication	chr1:139129075-139136541
chr1	85580779	85582324	Fixed Duplication	chr1:139079562-139081102
chr1	85677360	85682125	Fixed Duplication	chr1:138981085-138985853
chr1	85700556	85704287	Fixed Duplication	chr1:138958934-138962669
chr1	85934051	85938569	Fixed Duplication	chr1:138725399-138729918
chr1	86117078	86132972	Fixed Duplication	chr1:138531354-138547229
chr1	86211099	86216760	Fixed Duplication	chr1:138448694-138454358
chr1	86260890	86262390	Fixed Duplication	chr1:138403117-138404614
chr1	86559485	86563872	Fixed Duplication	chr1:138100896-138105286
chr1	86685682	86687678	Fixed Duplication	chr1:137977031-137979025
chr1	86703353	86709865	Fixed Duplication	chr1:137955280-137961792
chr1	86777761	86799496	Fixed Duplication	chr1:137865494-137887287
chr1	86864301	86872253	Fixed Duplication	chr1:137792539-137800489
chr1	86928526	86942945	Fixed Duplication	chr1:137721784-137736251
chr1	87007766	87017590	Fixed Duplication	chr1:137650445-137660255
chr1	87059242	87063978	Fixed Duplication	chr1:137604407-137609136
chr1	87103924	87113082	Fixed Duplication	chr1:137555232-137564366
chr1	87324342	87327893	Fixed Duplication	chr1:137342209-137345762
chr1	87343835	87348511	Fixed Duplication	chr1:137321594-137326268
chr1	87446247	87453961	Fixed Duplication	chr1:137216118-137223834
chr1	87956968	87964047	Fixed Duplication	chr1:136706270-136713580
chr1	88015430	88034910	Fixed Duplication	chrY:189034-189528;chr7:67762697-67763224;chr7:67761861-67762069;chr19:57160764-57160860
chr1	88169823	88173897	Fixed Duplication	chr1:136502941-136507015
chr1	88808993	88829522	Fixed Duplication	chr1:135847637-135868175
chr1	88857094	88864199	Fixed Duplication	chr1:135812773-135819882
chr1	88916049	88924215	Fixed Duplication	chr1:135752727-135760887
chr1	88929462	88943352	Fixed Duplication	chr1:135733588-135747480
chr1	89029466	89038093	Fixed Duplication	chr1:135638636-135647335
chr1	89054987	89066222	Fixed Duplication	chr1:135610182-135621426
chr1	89094011	89102055	Fixed Duplication	chr1:135574186-135582298
chr1	89203905	89205079	Fixed Duplication	chr1:135471081-135472252
chr1	89206271	89212836	Fixed Duplication	chr1:135463313-135469889
chr1	89244505	89245744	Fixed Duplication	chr1:135430462-135431703
chr1	89247534	89273206	Fixed Duplication	chr1:135403350-135428650;chr16:70834703-70835010
chr1	89276719	89285789	Fixed Duplication	chr1:135390778-135399833
chr1	89293921	89297358	Fixed Duplication	chr1:135379196-135382633
chr1	89304946	89309993	Fixed Duplication	chr1:135366595-135371633
chr1	89320431	89348831	Fixed Duplication	chr1:135327771-135356158
chr1	89421984	89423158	Fixed Duplication	chr1:135255018-135256192
chr1	89434724	89457061	Fixed Duplication	chr1:135221093-135243466
chr1	89459913	89491473	Fixed Duplication	chr1:135186661-135218247
chr1	89521952	89533348	Fixed Duplication	chr1:135144752-135156145
chr1	89566333	89613677	Fixed Duplication	chr1:135064439-135111773
chr1	89630579	89635671	Fixed Duplication	chr1:135042445-135047537
chr1	89706496	89713927	Fixed Duplication	chr1:134963897-134971329
chr1	89830889	89842774	Fixed Duplication	chr1:134834572-134846768
chr1	89872088	89877647	Fixed Duplication	chr1:134798920-134804488
chr1	89990020	89996408	Fixed Duplication	chr1:134680062-134686443
chr1	90103201	90112274	Fixed Duplication	chr1:134564593-134573354;chr7:40180753-40181057
chr1	90124827	90132022	Fixed Duplication	chr1:134544939-134552042;chr11:132597620-132597733
chr1	90139382	90149966	Fixed Duplication	chr1:134527469-134537960
chr1	90169413	90176738	Fixed Duplication	chr1:134500587-134507841
chr1	90246631	90252898	Fixed Duplication	chr1:134424518-134430736
chr1	90266479	90271634	Fixed Duplication	chr1:134405817-134410972
chr1	90566423	90571535	Fixed Duplication	chr1:134107418-134112529
chr1	90607435	90624109	Fixed Duplication	chr1:134054532-134071519
chr1	90705954	90707490	Fixed Duplication	chr1:133971684-133973220
chr1	90783441	90801590	Fixed Duplication	chr1:133869623-133887440;chr1:133888865-133889088
chr1	90810676	90817660	Fixed Duplication	chr1:133853530-133860525
chr1	91226166	91259543	Fixed Duplication	chr1:133412681-133445385;chrX:85544373-85544807
chr1	91265292	91270217	Fixed Duplication	chr1:133402008-133406933
chr1	91291642	91307387	Fixed Duplication	chr1:133364455-133380594
chr1	91420761	91431709	Fixed Duplication	chr1:133209399-133220358
chr1	91531412	91537020	Fixed Duplication	chr1:133182471-133188071
chr1	91538020	91601246	Fixed Duplication	chr1:133118204-133181471
chr1	91624734	91627845	Fixed Duplication	chr1:133091316-133094442
chr1	91632073	91651662	Fixed Duplication	chr1:133067244-133087090
chr1	91652662	91657830	Fixed Duplication	chr1:133061104-133066260
chr1	91658830	91659830	Fixed Duplication	chr1:133059104-133060104
chr1	91707320	91708320	Fixed Duplication	chr1:133010951-133011952
chr1	91711049	91837452	Fixed Duplication
chr1	91841274	91865591	Fixed Duplication	chr12:34985921-34986818;chr12:34986818-34986841;chr3:26734303-26734402;chrUn_NW_021162188v1:135653-135731;chr1:132919572-132921376;chrX:43356519-43357040;chr15:107260904-107260954;chr4:76427875-76428126
chr1	91891974	91931484	Fixed Duplication	chr1:132867654-132906648;chr10:77734829-77734926
chr1	91932845	91939789	Fixed Duplication	chr1:132859347-132866293
chr1	91942685	91965379	Fixed Duplication	chr1:132834014-132856749
chr1	91976821	91997524	Fixed Duplication	chr1:132801799-132822573
chr1	92000988	92018418	Fixed Duplication	chr1:132780913-132798335
chr1	92023642	92025232	Fixed Duplication	chr1:132774020-132775613
chr1	92026232	92031243	Fixed Duplication	chr1:132767999-132773020
chr1	92033243	92053973	Fixed Duplication	chr1:132745273-132765994
chr1	92152782	92153782	Fixed Duplication	chr1:132650436-132651436
chr1	92156782	92161130	Fixed Duplication	chr1:132643094-132647442
chr1	92193874	92198743	Fixed Duplication	chr1:132605502-132610358
chr1	92273224	92274224	Fixed Duplication	chr1:132530023-132531023
chr1	92282732	92296362	Fixed Duplication	chr1:132507884-132521514
chr1	92531159	92537724	Fixed Duplication	chr1:132268258-132274859
chr1	92539494	92555714	Fixed Duplication	chr1:132250239-132266486
chr1	92577073	92586266	Fixed Duplication	chr1:132220161-132229207;chr7:71122963-71123251
chr1	92610053	92615114	Fixed Duplication	chr1:132196616-132201672
chr1	92664915	92669511	Fixed Duplication	chr1:132142127-132146724
chr1	92677216	92691325	Fixed Duplication	chr1:132120691-132134425;chr13:85143705-85144011
chr1	92696212	92702825	Fixed Duplication	chr1:132109892-132116495
chr1	92710650	92716369	Fixed Duplication	chr1:132096326-132102045
chr1	92737558	92742922	Fixed Duplication	chr1:132069775-132075136
chr1	92818145	92825962	Fixed Duplication	chr1:131986940-131994756
chr1	92982886	92988478	Fixed Duplication	chr1:131824746-131830408
chr1	93119321	93131323	Fixed Duplication
chr1	93152531	93164164	Fixed Duplication	chr1:131650100-131661744
chr1	93177793	93185671	Fixed Duplication	chr1:131628484-131636457
chr1	93222269	93237526	Fixed Duplication
chr1	93261805	93284688	Fixed Duplication	chr1:131530024-131552984;chr4:22819804-22819839
chr1	93307506	93319007	Fixed Duplication	chr1:131495591-131507092
chr1	93416843	93422354	Fixed Duplication	chr1:131392257-131397778
chr1	93424044	93440320	Fixed Duplication	chr1:131374165-131390565
chr1	93454082	93468522	Fixed Duplication	chr1:131345250-131359914
chr1	93481260	93494136	Fixed Duplication	chr1:131319650-131332539
chr1	93500787	93511763	Fixed Duplication	chr1:131302373-131313020;chr13:46788127-46788437
chr1	93566627	93577544	Fixed Duplication	chr1:131235871-131246801
chr1	93580904	93592390	Fixed Duplication	chr1:131221021-131232503
chr1	93609797	93634435	Fixed Duplication	chr1:131178984-131203614
chr1	93644322	93652148	Fixed Duplication	chr1:131161259-131169087
chr1	93659845	93665046	Fixed Duplication	chr1:131148368-131153559
chr1	93711922	93724225	Fixed Duplication	chr1:131089892-131102186
chr1	93736724	93750534	Fixed Duplication	chr1:131063593-131077387
chr1	93800205	93820708	Fixed Duplication	chr1:130993494-131013997
chr1	93830706	93845464	Fixed Duplication	chr1:130968702-130983444
chr1	93851808	93858633	Fixed Duplication	chr1:130955534-130962357
chr1	93935429	93971740	Fixed Duplication	chr1:130842081-130878398
chr1	93993681	94001630	Fixed Duplication	chr1:130812244-130820196
chr1	94033143	94034544	Fixed Duplication	chr1:130779658-130781059
chr1	94036801	94045168	Fixed Duplication	chr1:130769037-130777415
chr1	94132253	94144079	Fixed Duplication	chr1:130670219-130682052
chr1	94486157	94491416	Fixed Duplication	chr1:130323572-130328957
chr1	94514700	94524941	Fixed Duplication	chr1:130290021-130300284
chr1	94530041	94532200	Fixed Duplication	chr1:130282762-130284919
chr1	94536063	94539164	Fixed Duplication	chr1:130275466-130278899
chr1	94790574	94795388	Fixed Duplication	chr1:130018952-130023773
chr1	94949183	94957297	Fixed Duplication	chr1:129857485-129865609
chr1	95064488	95099904	Fixed Duplication	chr1:129714685-129750185
chr1	95103947	95112694	Fixed Duplication	chr1:129701892-129710642
chr1	95247608	95248608	Fixed Duplication	chr1:129566445-129567445
chr1	95470286	95475637	Fixed Duplication	chr1:129340814-129346184
chr1	95607551	95616069	Fixed Duplication	chr1:129208799-129217318
chr1	95618559	95626756	Fixed Duplication	chr1:129198112-129206309
chr1	95680657	95684660	Fixed Duplication	chr1:129140470-129144473
chr1	95750166	95758356	Fixed Duplication	chr1:129066786-129074977
chr1	96145608	96158126	Fixed Duplication	chr1:128667851-128680372
chr1	96511067	96520971	Fixed Duplication	chr1:128305650-128315552
chr1	96583721	96597043	Fixed Duplication	chr1:128228721-128242044
chr1	96599338	96616663	Fixed Duplication	chr1:128209128-128226432
chr1	96916861	96922547	Fixed Duplication	chr1:127965057-127970753
chr1	97122038	97139724	Fixed Duplication	chr14:56037392-56037428
chr1	97240718	97248406	Fixed Duplication	chr1:127647494-127655184
chr1	97447891	97455779	Fixed Duplication	chr1:127439771-127447659
chr1	97920605	97925986	Fixed Duplication	chr1:126968538-126973914
chr1	98014398	98028262	Fixed Duplication	chr17:43102406-43104217;chr14:63840391-63840447;chr5:148282256-148282460
chr1	98285947	98289790	Fixed Duplication	chr1:126605892-126609746
chr1	98736135	98739312	Fixed Duplication	chr1:126202962-126206139
chr1	98966980	98978599	Fixed Duplication	chr1:125962054-125973673
chr1	99000101	99004870	Fixed Duplication	chr1:125935775-125940547
chr1	99087210	99097976	Fixed Duplication	chr1:125842686-125853452
chr1	99161385	99168099	Fixed Duplication
chr1	99316047	99341972	Fixed Duplication	chr1:125600171-125626087;chr17:69576083-69576475;chr12:38174726-38174869
chr1	99359116	99366924	Fixed Duplication	chr1:125575203-125583019
chr1	99631694	99635889	Fixed Duplication	chr1:125355120-125359315
chr1	100559744	100570714	Fixed Duplication	chr1:124443579-124454688
chr1	100582125	100588906	Fixed Duplication	chr1:124425414-124432174
chr1	100636801	100642040	Fixed Duplication	chr1:124372335-124377571
chr1	100644455	100669696	Fixed Duplication	chr1:124344678-124369923
chr1	100696811	100702063	Fixed Duplication	chr2:163765216-163765480
chr1	100719697	100728381	Fixed Duplication
chr1	100754710	100760962	Fixed Duplication	chr1:124255670-124261909
chr1	100803540	100835024	Fixed Duplication	chr1:124182405-124214219
chr1	101067121	101070600	Fixed Duplication	chr1:123948835-123952315
chr1	101111302	101118318	Fixed Duplication	chr1:123900719-123907707
chr1	101149210	101154897	Fixed Duplication
chr1	101202051	101206549	Fixed Duplication	chr1:123814542-123819042
chr1	101229651	101234673	Fixed Duplication	chr1:123786323-123791437
chr1	101454055	101482078	Fixed Duplication	chr1:123538868-123566901
chr1	101542690	101546075	Fixed Duplication	chr1:123476425-123479813
chr1	101551140	101568410	Fixed Duplication	chr1:123454082-123471356
chr1	101925335	101929222	Fixed Duplication	chr1:123096358-123100250
chr1	101997685	102002439	Fixed Duplication	chr1:123023233-123027987
chr1	102011546	102016577	Fixed Duplication	chr1:123009084-123014116
chr1	102089654	102102720	Fixed Duplication	chr1:122921272-122934338
chr1	102121781	102126878	Fixed Duplication	chr1:122897151-122902203
chr1	102133442	102145881	Fixed Duplication	chr1:122878149-122890583
chr1	102149665	102156460	Fixed Duplication	chr1:122867589-122874383
chr1	102428608	102435044	Fixed Duplication	chr1:122633950-122640389
chr1	102439164	102445189	Fixed Duplication	chr1:122623827-122629830
chr1	102544382	102569231	Fixed Duplication	chr1:122499831-122524663
chr1	102893855	102898241	Fixed Duplication	chr1:122171858-122176238
chr1	103025306	103034779	Fixed Duplication	chr1:122036482-122045968
chr1	103068410	103074223	Fixed Duplication	chr1:121996820-122002421;chr7:52312742-52312940
chr1	103673068	103679987	Fixed Duplication	chr1:121387214-121394136
chr1	104033460	104038257	Fixed Duplication	chr1:121028079-121032919
chr1	104220529	104231774	Fixed Duplication	chr1:120836748-120848006
chr1	104304486	104311114	Fixed Duplication	chr1:120757222-120763869
chr1	104313271	104321528	Fixed Duplication	chr1:120746834-120755068
chr1	104380141	104386779	Fixed Duplication	chr1:120682729-120689321
chr1	104391430	104398089	Fixed Duplication	chr1:120671414-120678071
chr1	104433597	104436893	Fixed Duplication	chr1:120548306-120551602
chr1	104630408	104635003	Fixed Duplication	chr1:120403638-120408231
chr1	104673020	104674832	Fixed Duplication	chr1:120364159-120365971
chr1	104907543	104915053	Fixed Duplication	chr1:120125171-120132633
chr1	105438223	105444252	Fixed Duplication	chr1:119606765-119612779
chr1	105631820	105645806	Fixed Duplication	chr1:119404744-119419398;chr1:60001827-60002131
chr1	105687816	105696354	Fixed Duplication	chr1:119354180-119362728
chr1	105894346	105902093	Fixed Duplication	chr1:119192879-119200586
chr1	106088904	106102716	Fixed Duplication	chr1:118992937-119006745
chr1	106370069	106379480	Fixed Duplication	chr1:118770352-118779757
chr1	106416437	106420260	Fixed Duplication	chr1:118729609-118733428
chr1	106516126	106522701	Fixed Duplication	chr1:118627730-118634297
chr1	106561988	106569114	Fixed Duplication	chr1:118575343-118582468
chr1	106633839	106643741	Fixed Duplication	chr1:118500667-118510599
chr1	106671748	106681262	Fixed Duplication	chr1:118463163-118472693
chr1	107229693	107246284	Fixed Duplication	chr1:117942254-117958846
chr1	107414700	107418728	Fixed Duplication	chr1:117771131-117775159
chr1	107533057	107538103	Fixed Duplication	chr1:117657817-117662849
chr1	107544528	107550407	Fixed Duplication	chr1:117645523-117651394
chr1	107668005	107669005	Fixed Duplication	chr1:117528455-117529455
chr1	107711742	107725200	Fixed Duplication	chr1:117472257-117485717
chr1	107859111	107876908	Fixed Duplication	chr1:117321224-117339013
chr1	107887763	107894567	Fixed Duplication	chr1:117303549-117310354
chr1	108033278	108038003	Fixed Duplication	chr1:117157832-117162555
chr1	108442774	108448610	Fixed Duplication	chr1:116747118-116752954
chr1	108791721	108805528	Fixed Duplication	chr1:116391118-116404923
chr1	108807003	108836466	Fixed Duplication	chr1:116360407-116389642;chr19:33121822-33122130
chr1	108839461	108846985	Fixed Duplication	chr1:116349895-116357412
chr1	108852249	108863095	Fixed Duplication	chr1:116333795-116344632
chr1	108873113	108878382	Fixed Duplication	chr1:116318510-116323778
chr1	108998323	109005453	Fixed Duplication	chr1:116191862-116198992
chr1	109048186	109063385	Fixed Duplication	chr1:116134220-116149101;chr14:36373278-36373584
chr1	109065869	109072521	Fixed Duplication	chr1:116125102-116131736
chr1	109082492	109102370	Fixed Duplication	chr1:116094402-116115136;chr17:92049139-92049788
chr1	109103370	109113381	Fixed Duplication	chr1:116083382-116093402
chr1	109114680	109116914	Fixed Duplication	chr1:116079849-116082083
chr1	109120820	109124008	Fixed Duplication	chr1:116072753-116075937
chr1	109125008	109126008	Fixed Duplication	chr1:116070753-116071753
chr1	109133387	109148243	Fixed Duplication	chr1:116048465-116063362
chr1	109196996	109213064	Fixed Duplication	chr1:115974175-115990225
chr1	109257895	109259129	Fixed Duplication	chr1:115928246-115929478
chr1	109266317	109269317	Fixed Duplication	chr1:115917979-115920980
chr1	109271507	109273147	Fixed Duplication	chr1:115914151-115915791
chr1	109288647	109292659	Fixed Duplication	chr1:115894335-115898340
chr1	109338911	109350494	Fixed Duplication	chr1_NW_021160111v1_random:101126-112717
chr1	109363150	109364380	Fixed Duplication	chr1_NW_021160111v1_random:125377-126607
chr1	109372400	109373400	Fixed Duplication
chr1	109375813	109376813	Fixed Duplication	chr1:115833455-115834455
chr1	109378457	109380171	Fixed Duplication	chr1:115830087-115831811
chr1	109381468	109382468	Fixed Duplication	chr1:115827790-115828790
chr1	109399561	109402134	Fixed Duplication
chr1	109411186	109412637	Fixed Duplication	chr1:115797571-115799022
chr1	109418864	109421557	Fixed Duplication	chr1:115788679-115791356
chr1	109424745	109425745	Fixed Duplication	chr1:115784488-115785489
chr1	109429209	109430209	Fixed Duplication	chr1:115780013-115781018
chr1	109442290	109443594	Fixed Duplication	chr1:115766631-115767935
chr1	109458814	109481311	Fixed Duplication	chrX:128990622-128991017
chr1	109530640	109548126	Fixed Duplication	chr1:115667973-115685454
chr1	109629566	109646219	Fixed Duplication	chr1:115570663-115587322
chr1	109735751	109742588	Fixed Duplication	chr1:115474489-115481310
chr1	109825743	109834447	Fixed Duplication	chr1:115382630-115391303
chr1	109960061	109972989	Fixed Duplication	chr1:115243781-115256679
chr1	109977859	109987189	Fixed Duplication	chr1:115229376-115238911
chr1	109991945	110001897	Fixed Duplication	chr1:115214796-115224869
chr1	110040848	110046008	Fixed Duplication	chr1:115170780-115175930
chr1	110049727	110051069	Fixed Duplication	chr1:115090593-115091935
chr1	110053030	110054030	Fixed Duplication	chr1:115087639-115088640
chr1	110087613	110095841	Fixed Duplication
chr1	110179552	110181066	Fixed Duplication	chr1:114963291-114964805
chr1	110184028	110185370	Fixed Duplication	chr1:114958988-114960330
chr1	110192117	110193117	Fixed Duplication	chr1:114951241-114952241
chr1	110235860	110238728	Fixed Duplication
chr1	110239728	110242807	Fixed Duplication	chr1:114901569-114904650
chr1	110246814	110248441	Fixed Duplication	chr1:114895896-114897523
chr1	110252743	110254743	Fixed Duplication	chr1:114889617-114891617
chr1	110259189	110260902	Fixed Duplication	chr1:114883444-114885157
chr1	110383056	110390050	Fixed Duplication	chr1:114754350-114761344
chr1	110433183	110452604	Fixed Duplication	chr1:114692147-114711236;chr19:12703974-12704294
chr1	110600653	110605592	Fixed Duplication	chr1:114547879-114552819
chr1	110649299	110654056	Fixed Duplication	chr1:114499417-114504172
chr1	110658692	110671708	Fixed Duplication	chr1:114481778-114494765
chr1	110676652	110680910	Fixed Duplication
chr1	110685359	110687023	Fixed Duplication	chr1:114466801-114468465
chr1	110849073	110889293	Fixed Duplication	chr1:114265851-114306448
chr1	110960291	110965681	Fixed Duplication	chr1:114189426-114194816
chr1	111200543	111210422	Fixed Duplication	chr1:113943606-113953478
chr1	111317441	111322601	Fixed Duplication	chr1:113831405-113836562
chr1	111351101	111361862	Fixed Duplication	chr1:113791763-113802887
chr1	111418910	111425933	Fixed Duplication	chr1:113727795-113734798
chr1	111591002	111604574	Fixed Duplication
chr1	111650022	111656283	Fixed Duplication	chr1:113504180-113510422
chr1	111777531	111796286	Fixed Duplication	chr1:113364394-113383158
chr1	111917616	111958717	Fixed Duplication	chr1:113204401-113245474
chr1	111978372	111995175	Fixed Duplication	chr1:113167962-113184756
chr1	112059160	112117370	Fixed Duplication	chr1:113045835-113104005
chr1	112129797	112134038	Fixed Duplication	chr1:113029171-113033411
chr1	112312223	112323968	Fixed Duplication	chr1:112840403-112852101
chr1	112414400	112419640	Fixed Duplication	chr1:112744557-112749797
chr1	112420932	112426225	Fixed Duplication	chr1:112737972-112743265
chr1	112458122	112470107	Fixed Duplication	chr1:112693098-112706076
chr1	112606378	112610181	Fixed Duplication	chr1:112553358-112557162
chr1	113410057	113415600	Fixed Duplication	chr1:111786870-111792411
chr1	113445954	113479594	Fixed Duplication	chr1:111723378-111756518;chr5:123864985-123865339
chr1	113554085	113571021	Fixed Duplication
chr1	113595280	113612747	Fixed Duplication	chr1:111592520-111609988
chr1	113621187	113628135	Fixed Duplication	chr1:111577132-111584080
chr1	113653636	113658860	Fixed Duplication	chr1:111546397-111551623
chr1	113662067	113664256	Fixed Duplication	chr1:111541003-111543195
chr1	113667643	113680412	Fixed Duplication	chr1:111524521-111537616
chr1	113740935	113751813	Fixed Duplication	chr1:111453105-111464004
chr1	113765901	113780199	Fixed Duplication	chr19:11210766-11210933;chr12:57286810-57287112
chr1	113825897	113853145	Fixed Duplication	chrX:119940187-119940493
chr1	113899153	113906044	Fixed Duplication	chr1:111302408-111309305
chr1	113921934	113928080	Fixed Duplication	chr1:111280371-111286520
chr1	113955930	113968942	Fixed Duplication	chr6:15956839-15957329;chr1:111253450-111254548
chr1	114004051	114015684	Fixed Duplication	chr1:111193766-111205277
chr1	114079131	114086041	Fixed Duplication
chr1	114146969	114151949	Fixed Duplication	chr1:111062985-111067964
chr1	114395157	114405703	Fixed Duplication	chr1:110847605-110858142
chr1	114437593	114446349	Fixed Duplication	chr1:110807147-110815931
chr1	114523754	114537073	Fixed Duplication	chr1:110717430-110730737
chr1	114538413	114544616	Fixed Duplication	chr1:110709887-110716090
chr1	114585054	114620213	Fixed Duplication	chr11:61224028-61226455
chr1	114758374	114770819	Fixed Duplication	chr1:110484945-110497387
chr1	114777908	114787484	Fixed Duplication	chr1:110468251-110477856
chr1	114803867	114808322	Fixed Duplication	chr1:110447411-110451870
chr1	114834549	114843443	Fixed Duplication	chr1:110412287-110421180
chr1	115259496	115264261	Fixed Duplication	chr1:109993273-109998035
chr1	115290453	115296604	Fixed Duplication	chr1:109960959-109967110
chr1	115486402	115496281	Fixed Duplication	chr1:109761560-109771094;chrX:31508792-31509108
chr1	115560895	115572383	Fixed Duplication	chr19:35763176-35763285;chr1:178997892-178998199
chr1	115579508	115592910	Fixed Duplication	chr1:109664549-109678201
chr1	115616670	115623302	Fixed Duplication	chr1:109634157-109640828
chr1	115689784	115700119	Fixed Duplication	chr1:109560389-109570732
chr1	115749574	115752328	Fixed Duplication	chr1:109509315-109512080
chr1	115762282	115763469	Fixed Duplication	chr1:109498221-109499407
chr1	115806612	115816824	Fixed Duplication	chr1:109444847-109455073
chr1	115921939	115929294	Fixed Duplication	chr1:109333058-109340413
chr1	115973273	115998123	Fixed Duplication	chr1:109264243-109289083
chr1	116018957	116045447	Fixed Duplication	chr1:109216911-109243411
chr1	116642115	116659012	Fixed Duplication	chr1:108672890-108689994
chr1	116941878	116960109	Fixed Duplication	chr1:108371795-108390102
chr1	117030546	117038419	Fixed Duplication	chr1:108293653-108301523
chr1	117177677	117183638	Fixed Duplication	chr1:108148434-108154417
chr1	117267704	117268704	Fixed Duplication	chr1:108063742-108064742
chr1	117305447	117315604	Fixed Duplication	chr1:108016878-108027031
chr1	117367018	117374977	Fixed Duplication	chr1:107957414-107965376
chr1	117481964	117489151	Fixed Duplication	chr1:107843300-107850481
chr1	117830581	117832830	Fixed Duplication	chr1:107500707-107502970
chr1	118296353	118305137	Fixed Duplication	chr1:107035739-107044885
chr1	118347124	118356352	Fixed Duplication	chr1:106989854-106990342;chr14:14340523-14340832;chr1:106989478-106989854
chr1	118384001	118388137	Fixed Duplication	chr1:106954177-106958304
chr1	118565497	118575968	Fixed Duplication	chr1:106805657-106816146
chr1	118584230	118600588	Fixed Duplication	chr1:106781044-106797391
chr1	119086486	119092047	Fixed Duplication	chr1:106351317-106356884
chr1	119100761	119107027	Fixed Duplication	chr1:106336382-106342647
chr1	119217239	119224413	Fixed Duplication	chr1:106219621-106226657
chr1	119225836	119239127	Fixed Duplication	chr1:106204925-106218198
chr1	119352737	119364341	Fixed Duplication	chr1:106079811-106091416
chr1	119776910	119781530	Fixed Duplication	chr1:105694063-105698692
chr1	119820547	119834657	Fixed Duplication	chr1:105640951-105655056
chr1	119879611	119888929	Fixed Duplication	chr1:105586630-105595959
chr1	120236908	120252346	Fixed Duplication	chr2:37427128-37427172;chr4:27381045-27381098;chr16:62270587-62270741;chr6:92772025-92772412;chr9:79801164-79801190;chr15:46738890-46739304
chr1	120337688	120358654	Fixed Duplication	chr1:105118595-105139549
chr1	120376232	120386430	Fixed Duplication	chr1:105091070-105101261
chr1	120548778	120551734	Fixed Duplication	chr1:104925764-104928706
chr1	120554245	120566742	Fixed Duplication	chr1:104910757-104923253
chr1	120568097	120573099	Fixed Duplication	chr1:104904394-104909386
chr1	120586901	120591648	Fixed Duplication	chr1:104885845-104890592
chr1	120593467	120595498	Fixed Duplication	chr1:104881995-104884028
chr1	120602404	120604080	Fixed Duplication	chr1:104873496-104875167
chr1	120605080	120606080	Fixed Duplication	chr1:104871496-104872496
chr1	120610133	120614915	Fixed Duplication	chr1:104862664-104867443
chr1	120618843	120631846	Fixed Duplication	chr1:104845735-104858735
chr1	120633323	120635006	Fixed Duplication	chr1:104842574-104844257
chr1	120639826	120659864	Fixed Duplication	chr1:104817644-104837688
chr1	120663301	120666192	Fixed Duplication	chr1:104811317-104814207
chr1	120667709	120671202	Fixed Duplication	chr1:104806307-104809800
chr1	120693255	120709093	Fixed Duplication	chr1:104768286-104784268
chr1	120716409	120717789	Fixed Duplication	chr1:104759584-104760959
chr1	120719347	120724758	Fixed Duplication	chr1:104752611-104758026
chr1	120731407	120734879	Fixed Duplication	chr1:104742485-104745959
chr1	120745237	120748277	Fixed Duplication	chr1:104729103-104732141
chr1	120752244	120763586	Fixed Duplication	chr1:104715194-104726542
chr1	120768814	120771178	Fixed Duplication	chr1:104707583-104709949
chr1	120777713	120787657	Fixed Duplication	chr1:104691114-104701042
chr1	120791410	120792410	Fixed Duplication	chr1:104686364-104687364
chr1	121032815	121033815	Fixed Duplication	chr1:104449057-104450057
chr1	121035229	121036575	Fixed Duplication	chr1:104446297-104447643
chr1	121075355	121080414	Fixed Duplication	chr1:104399592-104404660
chr1	121086319	121088137	Fixed Duplication	chr1:104391871-104393710
chr1	121176130	121184116	Fixed Duplication	chr1:104295639-104303608
chr1	121272788	121278702	Fixed Duplication	chr1:104201172-104207083
chr1	121381648	121387402	Fixed Duplication	chr6:55454221-55454509
chr1	121447592	121453528	Fixed Duplication	chr1:104027522-104033454
chr1	121462055	121468017	Fixed Duplication	chr1:104013046-104019008
chr1	121553522	121561094	Fixed Duplication	chr1:103919864-103927436
chr1	121563178	121566692	Fixed Duplication	chr1:103914270-103917782
chr1	121573958	121575242	Fixed Duplication	chr1:103905822-103907106
chr1	121576665	121581031	Fixed Duplication	chr1:103900033-103904399
chr1	121779265	121780578	Fixed Duplication	chr1:103135219-103136532
chr1	121867112	121868340	Fixed Duplication	chr1:103065787-103067015
chr1	121869340	121870983	Fixed Duplication	chr1:103063144-103064787
chr1	121875449	121877449	Fixed Duplication	chr1:103057261-103059347
chr1	121894827	121901690	Fixed Duplication	chr1:103034883-103041642
chr1	121911261	121913048	Fixed Duplication	chr1:103023533-103025319
chr1	121927193	121928556	Fixed Duplication	chr1:103008022-103009386
chr1	121937525	121938992	Fixed Duplication
chr1	121941621	121956690	Fixed Duplication	chr1:102980997-102996531
chr1	122128633	122148789	Fixed Duplication	chr1:102792919-102813045;chrX:57306715-57306751
chr1	122170617	122190825	Fixed Duplication	chr1:103865537-103865738;chr12:22944913-22945658;chrUn_NW_021161767v1:94762-95000
chr1	122192439	122204240	Fixed Duplication	chr1:102742678-102754473
chr1	122378292	122383527	Fixed Duplication	chr1:102574868-102580109
chr1	122397839	122406444	Fixed Duplication	chr1:102551897-102560513
chr1	122702071	122706504	Fixed Duplication	chr1:102252002-102256442
chr1	122774594	122783293	Fixed Duplication	chr1:102174945-102183661
chr1	122784499	122805675	Fixed Duplication	chr1:102152560-102173739
chr1	122813916	122814916	Fixed Duplication	chr1:102143978-102144978
chr1	122815916	122819305	Fixed Duplication	chr7:164452953-164452981;chr7:164452954-164452998;chr7:164452906-164452953;chr7:164452906-164452953;chr7:164452903-164452953
chr1	122887440	122889852	Fixed Duplication	chr1:102070585-102072997
chr1	122903289	122916049	Fixed Duplication	chr1:102044839-102057490;chr16:63647650-63647936
chr1	123017239	123018651	Fixed Duplication	chr1:101945996-101947408
chr1	123393568	123400892	Fixed Duplication	chr1:103324843-103332158
chr1	123474627	123478398	Fixed Duplication	chr1:103405907-103409682
chr1	123560735	123566577	Fixed Duplication	chr1:103486536-103492361
chr1	123728440	123738925	Fixed Duplication	chr1:103653022-103663148;chr18:33883823-33884135
chr1	123745948	123754472	Fixed Duplication	chr1:103670189-103678720
chr1	124059322	124062331	Fixed Duplication	chr1:101460138-101463147
chr1	124068461	124079385	Fixed Duplication	chr1:101443086-101454008
chr1	124082084	124083702	Fixed Duplication	chr1:101439075-101440693
chr1	124085443	124086916	Fixed Duplication	chr1:101435861-101437334
chr1	124107767	124109403	Fixed Duplication	chr1:101413309-101414945
chr1	124207096	124240350	Fixed Duplication
chr1	124342510	124348097	Fixed Duplication	chr1:101176015-101181604
chr1	124383546	124390410	Fixed Duplication	chr1:3212619-3212935
chr1	124406508	124413748	Fixed Duplication	chr1:101110867-101118113
chr1	124416474	124422705	Fixed Duplication	chr1:101101610-101107836
chr1	124495242	124503779	Fixed Duplication	chr2:23736313-23736708
chr1	124535893	124550387	Fixed Duplication	chr1:100973444-100988163
chr1	124555403	124578172	Fixed Duplication	chr1:100945841-100968432;chr10:76332486-76332666
chr1	124590505	124598472	Fixed Duplication	chr7:17119933-17120069;chr17:4438983-4439153
chr1	124602989	124610281	Fixed Duplication	chr1:100913971-100921278
chr1	124677231	124681817	Fixed Duplication	chr1:100843036-100847604
chr1	124751485	124780898	Fixed Duplication	chr1:100743491-100773042
chr1	124803492	124817405	Fixed Duplication	chr1:100706596-100720882
chr1	124821724	124835052	Fixed Duplication	chr1:100688596-100702282
chr1	124968171	125067999	Fixed Duplication
chr1	125144350	125150372	Fixed Duplication	chr1:100441717-100447927
chr1	125181990	125192163	Fixed Duplication	chr1:100399568-100410067
chr1	125219651	125227354	Fixed Duplication	chr1:100364270-100371977
chr1	125279126	125289126	Fixed Duplication	chr1:100303773-100313792
chr1	125314633	125335565	Fixed Duplication
chr1	125484141	125495941	Fixed Duplication	chr6:165944992-165945300;chr16:4555503-4555904
chr1	125502739	125508674	Fixed Duplication	chr1:100088145-100094091
chr1	125536666	125538470	Fixed Duplication	chr1:100058030-100059833
chr1	125540397	125542599	Fixed Duplication	chr1:100053915-100056122
chr1	125547555	125566092	Fixed Duplication	chr7:20647892-20649888;chr2:104143057-104143101;chr2:104896902-104897021
chr1	125570261	125576747	Fixed Duplication	chr1:100021631-100028172
chr1	125685382	125694323	Fixed Duplication	chr1:99910588-99919509
chr1	125702398	125711735	Fixed Duplication	chr1:99893845-99903191;chr7:135139485-135139787
chr1	125729336	125734019	Fixed Duplication	chr1:99871248-99875934
chr1	125746304	125747946	Fixed Duplication	chr1:99857329-99858971
chr1	125880750	125900213	Fixed Duplication	chr1:99708844-99727994
chr1	125941715	125948257	Fixed Duplication	chr1:99662672-99669289
chr1	125989467	125994854	Fixed Duplication	chr1:76634400-76634718
chr1	126012909	126019372	Fixed Duplication	chr19:35223193-35223227;chr1:99596425-99596882;chr6:37262628-37262932
chr1	126098487	126107759	Fixed Duplication	chr1:99506132-99515414
chr1	126249280	126272361	Fixed Duplication	chr1:99340817-99363589
chr1	126413178	126419218	Fixed Duplication	chr1:99194676-99200718
chr1	126431441	126441020	Fixed Duplication	chr1:99173344-99182923
chr1	126442597	126459277	Fixed Duplication	chr16:49276412-49276670;chr9:69402544-69402589;chr15:11767972-11768268
chr1	126470552	126477727	Fixed Duplication	chr19:18712791-18713598
chr1	126564751	126567067	Fixed Duplication	chr1:99049765-99052067
chr1	126572189	126575131	Fixed Duplication	chr1:99041701-99044643
chr1	126600898	126605143	Fixed Duplication	chr1:99011645-99015890
chr1	126607883	126614994	Fixed Duplication	chr1:99001792-99008905
chr1	126658574	126671683	Fixed Duplication	chr1:98945084-98958193
chr1	126678635	126679837	Fixed Duplication	chr1:98936841-98938043
chr1	126911845	126913433	Fixed Duplication	chr1:98694753-98696341
chr1	127109020	127118144	Fixed Duplication	chr1:98488762-98497877
chr1	127285237	127289829	Fixed Duplication	chr1:98318687-98323280
chr1	127305885	127308600	Fixed Duplication	chr1:98299908-98302623
chr1	127317343	127319147	Fixed Duplication	chr1:98289056-98290860
chr1	127327496	127329028	Fixed Duplication	chr1:98279178-98280710
chr1	127334260	127336340	Fixed Duplication	chr1:98271887-98273967
chr1	127359576	127361233	Fixed Duplication	chr1:98246947-98248601
chr1	127557578	127565240	Fixed Duplication	chr1:98041752-98049416
chr1	127566240	127567843	Fixed Duplication	chr1:98039166-98040748
chr1	127569084	127586411	Fixed Duplication	chr1:98020524-98037924
chr1	127590364	127600879	Fixed Duplication	chr1:98006114-98016567
chr1	127603078	127617483	Fixed Duplication	chr1:97989507-98003916
chr1	127639383	127652620	Fixed Duplication	chr1:97954419-97967649
chr1	127808359	127815120	Fixed Duplication	chr1:97839042-97845505
chr1	127818876	127825726	Fixed Duplication	chr1:97828463-97835289
chr1	127867994	127874514	Fixed Duplication	chr1:97779362-97785882
chr1	128004602	128007277	Fixed Duplication	chr1:97647048-97649717
chr1	128024302	128030492	Fixed Duplication
chr1	128032824	128043290	Fixed Duplication	chr1:97610871-97621363
chr1	128044532	128057842	Fixed Duplication
chr1	128181694	128196051	Fixed Duplication	chr1:97458492-97472947;chr3:105021284-105021312
chr1	128425673	128452231	Fixed Duplication	chr1:97206584-97233598
chr1	128460740	128474200	Fixed Duplication	chr1:97184515-97198075
chr1	128559922	128560922	Fixed Duplication	chr1:97101411-97102411
chr1	128602788	128611643	Fixed Duplication	chr1:97051797-97060634
chr1	128648637	128656123	Fixed Duplication	chr1:97009533-97016699
chr1	128669031	128694854	Fixed Duplication	chr1:96969981-96996116
chr1	128710137	128726936	Fixed Duplication	chrX:53319619-53319933
chr1	128745047	128753929	Fixed Duplication	chr1:96912572-96921447
chr1	128778699	128783055	Fixed Duplication	chr1:96883084-96887440
chr1	128793648	128796682	Fixed Duplication	chr1:96872969-96876004
chr1	128819448	128826778	Fixed Duplication	chr1:96842142-96849549
chr1	128986024	129032611	Fixed Duplication	chr1:96637736-96683686;chr3:50819728-50820032
chr1	129159303	129179254	Fixed Duplication	chr1:96490816-96511135
chr1	129245447	129251213	Fixed Duplication	chr1:96418892-96424649
chr1	129602902	129615688	Fixed Duplication	chr1:96111774-96124874
chr1	129769888	129772431	Fixed Duplication	chr1:95954323-95956867
chr1	129900430	129904127	Fixed Duplication	chr17:40700260-40700878
chr1	129911755	129912755	Fixed Duplication	chr1:95790232-95816319
chr1	129919985	129931672	Fixed Duplication
chr1	129998648	130005768	Fixed Duplication	chr1:95697702-95704813
chr1	130008424	130009698	Fixed Duplication	chr1:95693772-95695046
chr1	130031445	130033417	Fixed Duplication	chr1:95670122-95672094
chr1	130101371	130119780	Fixed Duplication	chr1:95583463-95601899
chr1	130123646	130140509	Fixed Duplication	chr1:95562734-95579595
chr1	130173216	130186576	Fixed Duplication
chr1	130256551	130303581	Fixed Duplication	chr1:95264401-95310799
chr1	130310534	130318711	Fixed Duplication	chr1:95249602-95257445;chr7:35809419-35809724
chr1	130323711	130329444	Fixed Duplication
chr1	130331333	130332333	Fixed Duplication	chr1:95237090-95238090
chr1	130337009	130338477	Fixed Duplication	chr1:95231286-95232764
chr1	130350863	130353081	Fixed Duplication	chr1:95216874-95219092
chr1	130389818	130414535	Fixed Duplication	chr1:95155223-95180294
chr1	130632901	130638308	Fixed Duplication	chr1:94930732-94936144
chr1	130702829	130707928	Fixed Duplication	chr1:94866067-94871170
chr1	130711311	130718006	Fixed Duplication	chr1:94856004-94862682
chr1	130940587	130952053	Fixed Duplication	chr1:94631196-94642839
chr1	131062883	131076343	Fixed Duplication	chr15:77410378-77410993
chr1	131131136	131146331	Fixed Duplication
chr1	131349719	131353496	Fixed Duplication	chr1:94240852-94244624
chr1	131355748	131357082	Fixed Duplication	chr1:94237266-94238600
chr1	131426682	131431676	Fixed Duplication	chr1:94174326-94179321
chr1	131768711	131773080	Fixed Duplication	chr1:93835558-93839924
chr1	131820351	131822201	Fixed Duplication	chr1:93786438-93788288
chr1	131835048	131839077	Fixed Duplication	chr1:93769573-93773603
chr1	131868860	131882983	Fixed Duplication	chr1:93725228-93739355
chr1	131890456	131941702	Fixed Duplication	chr1:93708397-93708428
chr1	131946586	131948822	Fixed Duplication	chr1:93690339-93692575
chr1	131961571	131964509	Fixed Duplication	chr1:93674654-93677590
chr1	132016740	132036548	Fixed Duplication	chr1:93600027-93619788
chr1	132037872	132057080	Fixed Duplication	chr1:93579541-93598707
chr1	132106439	132108603	Fixed Duplication	chr1:93529093-93531259
chr1	132109603	132146496	Fixed Duplication	chr1:93491775-93528089;chr5:116293936-116294246
chr1	132149515	132165827	Fixed Duplication	chr1:93472456-93488754
chr1	132179586	132186622	Fixed Duplication	chr1:93452001-93459035
chr1	132189840	132191651	Fixed Duplication	chr1:93446970-93448786
chr1	132197899	132199185	Fixed Duplication	chr1:93439436-93440722
chr1	132213753	132221193	Fixed Duplication	chr1:93417447-93424878
chr1	132280902	132301331	Fixed Duplication	chr1:93337173-93357580
chr1	132402323	132412832	Fixed Duplication	chr1:93228027-93238536
chr1	132601630	132607281	Fixed Duplication	chr1:93039384-93045030
chr1	132823482	132827589	Fixed Duplication	chr1:92819405-92823503
chr1	132832375	132833576	Fixed Duplication	chr1:92813418-92814620
chr1	132843626	132849304	Fixed Duplication	chr1:92797997-92803699
chr1	133116994	133125192	Fixed Duplication	chr1:92552790-92560988
chr1	133139928	133153584	Fixed Duplication	chr1:92524369-92538028
chr1	133216713	133240839	Fixed Duplication	chr1:92429412-92459780
chr1	133266603	133268067	Fixed Duplication	chr1:92402178-92403642
chr1	133276184	133283817	Fixed Duplication	chr1:92386403-92394041
chr1	133286288	133294448	Fixed Duplication	chr1:92375852-92383935
chr1	133298629	133305798	Fixed Duplication	chr1:92364823-92371669;chr10:70269301-70269595
chr1	133348258	133356542	Fixed Duplication	chr1:92314490-92322428;chr2:60569903-60570183
chr1	133474451	133476009	Fixed Duplication	chr1:92194428-92195988
chr1	133580486	133596351	Fixed Duplication	chr1:92074676-92090204;chrX:11984427-11984739
chr1	133856474	133863294	Fixed Duplication	chr1:91807816-91814616
chr1	133868478	133872782	Fixed Duplication	chr1:91798334-91802640
chr1	133930922	133934559	Fixed Duplication	chr1:91736569-91740207
chr1	134078810	134112341	Fixed Duplication	chr1:91558448-91591953
chr1	134211162	134235222	Fixed Duplication	chr1:91430149-91453793;chr9:91597113-91597153;chr18:63688041-63688077;chr17:46257942-46258015;chr1:173376970-173377010;chr1:21592011-21592167
chr1	134357226	134367294	Fixed Duplication	chr1:91302134-91312208
chr1	134377158	134384873	Fixed Duplication	chrUn_NW_021161528v1:6345-7376
chr1	134400376	134409260	Fixed Duplication	chr1:91261687-91270559
chr1	134459169	134477944	Fixed Duplication	chr1:91193042-91211816
chr1	134609475	134614436	Fixed Duplication	chr1:91056629-91061591
chr1	134682914	134691345	Fixed Duplication	chr1:90980225-90988657
chr1	134697275	134702345	Fixed Duplication	chr1:90969238-90974303
chr1	134720422	134730872	Fixed Duplication	chr1:90941194-90951613
chr1	135159497	135171270	Fixed Duplication	chr14:52587848-52588161;chr20:3726796-3727064
chr1	135193665	135220261	Fixed Duplication	chr9:97186833-97187139;chrX:42768880-42775026
chr1	135261432	135305067	Fixed Duplication	chr12:35625636-35628417;chr5:18797592-18797774
chr1	135321490	135339220	Fixed Duplication	chr1:90338803-90356537
chr1	135349479	135390177	Fixed Duplication	chr1:90287864-90328565
chr1	135393877	135400853	Fixed Duplication	chr1:90277191-90284164
chr1	135446280	135453629	Fixed Duplication	chr1:90224430-90231776
chr1	135485127	135498507	Fixed Duplication	chr1:90179556-90192989
chr1	135662589	135691444	Fixed Duplication	chr1:89987273-90015901;chr10:31214291-31214422
chr1	135835703	135848052	Fixed Duplication	chr1:89829479-89841758
chr1	135868995	135879014	Fixed Duplication	chr1:89797946-89808518
chr1	136018335	136034088	Fixed Duplication	chr1:89644097-89660220;chr15:1381855-1381989
chr1	136047520	136068094	Fixed Duplication	chr1:89610126-89630691
chr1	136071686	136078329	Fixed Duplication	chr1:89599805-89606531
chr1	136079787	136090568	Fixed Duplication	chr1:89587543-89598348
chr1	136124462	136125462	Fixed Duplication	chr1:89551927-89552927
chr1	136145865	136153541	Fixed Duplication	chr1:89529734-89537422
chr1	136296950	136298477	Fixed Duplication	chr1:89423477-89425004
chr1	136394608	136396121	Fixed Duplication	chr1:89327223-89328736
chr1	136402185	136411110	Fixed Duplication	chr1:89312222-89321147
chr1	136462724	136470394	Fixed Duplication	chr1:89253806-89261477
chr1	136490257	136499640	Fixed Duplication	chr1:89224549-89233942
chr1	136517400	136526585	Fixed Duplication	chr1:89197598-89206780
chr1	136805205	136814570	Fixed Duplication	chr1:88952635-88962007
chr1	136987612	136992290	Fixed Duplication	chr1:88769129-88773809
chr1	137076036	137082094	Fixed Duplication	chr1:88679280-88685372
chr1	137248861	137268692	Fixed Duplication	chr1:88480805-88500664
chr1	137292069	137299032	Fixed Duplication	chr1:88450789-88457761
chr1	137385449	137399718	Fixed Duplication	chr1:88350443-88364351
chr1	137448458	137454891	Fixed Duplication	chr1:88294829-88301272
chr1	137518953	137522118	Fixed Duplication	chr1:88227658-88230825
chr1	137525954	137527487	Fixed Duplication	chr1:88222262-88223795
chr1	137901735	137907145	Fixed Duplication	chr1:84501680-84507094
chr1	138097779	138105412	Fixed Duplication	chr1:84697869-84705503
chr1	138193938	138200898	Fixed Duplication	chr1:84770797-84777757
chr1	138291189	138295154	Fixed Duplication	chr1:84868166-84872134
chr1	138437839	138442255	Fixed Duplication	chr1:85006156-85010571
chr1	138541029	138544213	Fixed Duplication	chr1:85106774-85109959
chr1	138550744	138552214	Fixed Duplication	chr1:85116491-85117961
chr1	138622101	138631526	Fixed Duplication	chr1:85194035-85203472
chr1	138649848	138657497	Fixed Duplication	chr1:85221796-85229442
chr1	138659842	138697703	Fixed Duplication	chr1:85231787-85276330
chr1	139110080	139123882	Fixed Duplication	chr1:85684876-85698691
chr1	139228171	139242665	Fixed Duplication	chr1:85803022-85817511
chr1	139247594	139250493	Fixed Duplication	chr1:85822437-85825330
chr1	139263448	139264916	Fixed Duplication	chr1:85838295-85839767
chr1	139471875	139502102	Fixed Duplication	chr1:86045888-86076066;chr16:19277850-19278115
chr1	139544200	139554195	Fixed Duplication	chr1:86120022-86130012
chr1	139563469	139572231	Fixed Duplication	chr1:86139478-86148329
chr1	140007495	140045556	Fixed Duplication	chr1:83789535-83827910;chr7:57520325-57520428
chr1	140085928	140093360	Fixed Duplication	chr1:83742270-83749484
chr1	140106377	140114350	Fixed Duplication	chr1:83721490-83729489
chr1	140129835	140135666	Fixed Duplication	chr4:25209572-25210432
chr1	140199215	140210173	Fixed Duplication	chr1:83628615-83639570
chr1	140381250	140382630	Fixed Duplication	chr1:83457299-83458679
chr1	140414595	140416668	Fixed Duplication	chr2:155946584-155946892
chr1	140498066	140511156	Fixed Duplication	chr3:183118034-183118687
chr1	140524420	140529670	Fixed Duplication	chr1:83312357-83317605
chr1	140569534	140603092	Fixed Duplication	chr1:83238613-83271931;chr1:83267074-83267185;chr1:83267774-83267899;chr13:66242409-66242719;chr1:83267183-83267774
chr1	140805142	140807142	Fixed Duplication	chr1:83034181-83036179
chr1	141276518	141288905	Fixed Duplication	chr1:82547485-82566054
chr1	141395261	141415464	Fixed Duplication	chr1:82418958-82439194
chr1	141536438	141543310	Fixed Duplication	chr1:82341160-82348005
chr1	141765924	141768916	Fixed Duplication	chrUn_NW_021161083v1:16554-16812
chr1	141830076	141831076	Fixed Duplication	chr1:82054512-82055512
chr1	142064271	142098463	Fixed Duplication	chr4:50814502-50814743;chr1:81808015-81808398
chr1	142126190	142137987	Fixed Duplication	chr1:81750525-81762639
chr1	142187400	142194722	Fixed Duplication	chr1:81694107-81701429
chr1	142232923	142236845	Fixed Duplication	chr1:81652559-81656481
chr1	142251024	142257652	Fixed Duplication	chr1:81631789-81638365
chr1	142296638	142304327	Fixed Duplication	chr1:81580581-81588277
chr1	142312472	142327968	Fixed Duplication	chr1:81556999-81572307
chr1	142329209	142338134	Fixed Duplication	chr1:81547151-81555758;chr7:136415200-136415504
chr1	142349249	142354707	Fixed Duplication
chr1	142361575	142369423	Fixed Duplication	chr1:81516431-81524262
chr1	142406988	142410155	Fixed Duplication	chr1:81475329-81478509
chr1	142417951	142426795	Fixed Duplication	chr1:81458716-81467549
chr1	142464054	142470209	Fixed Duplication	chr1:81415139-81421295
chr1	142590391	142600633	Fixed Duplication	chr1:81285210-81295456
chr1	142867724	142878387	Fixed Duplication	chr1:81053852-81064470
chr1	142929963	142936361	Fixed Duplication	chr1:80995862-81002261
chr1	142942419	142944156	Fixed Duplication	chr1:80988067-80989806
chr1	143035571	143044675	Fixed Duplication	chr1:80887484-80896595
chr1	143158702	143161952	Fixed Duplication	chr1:80763391-80766649
chr1	143185594	143196365	Fixed Duplication	chr1:80728456-80739221
chr1	143211750	143218844	Fixed Duplication	chr1:80706023-80713102
chr1	143596811	143599111	Fixed Duplication	chr1:80327505-80329805
chr1	143772634	143778086	Fixed Duplication	chr1:80148622-80154077
chr1	143788099	143793332	Fixed Duplication	chr1:80133380-80138616
chr1	143814442	143832287	Fixed Duplication	chr1:80094378-80112235
chr1	144039369	144042489	Fixed Duplication	chr1:79883431-79886555
chr1	144099128	144110109	Fixed Duplication	chr1:79816046-79827031
chr1	144129161	144133594	Fixed Duplication	chr1:79792566-79796998
chr1	144182419	144189516	Fixed Duplication	chr1:79736611-79743733
chr1	144252542	144264862	Fixed Duplication	chr1:79661213-79673585
chr1	144488010	144496304	Fixed Duplication	chr1:79432759-79441050
chr1	144589984	144605895	Fixed Duplication	chr1:79322667-79338579
chr1	144648080	144681057	Fixed Duplication	chr1:79247564-79280528
chr1	145103327	145119177	Fixed Duplication	chr1:78814363-78830193
chr1	145120177	145124132	Fixed Duplication	chr1:78809422-78813363
chr1	145151440	145164072	Fixed Duplication	chr1:78769485-78782135
chr1	145793196	145805312	Fixed Duplication	chr1:78125060-78137177
chr1	145871682	145878119	Fixed Duplication	chr1:78052041-78058444
chr1	145956481	145961936	Fixed Duplication	chr1:77961553-77967025
chr1	146072402	146083669	Fixed Duplication	chr1:77840192-77851465
chr1	146091094	146092094	Fixed Duplication	chr1:77831767-77832767
chr1	146096574	146113796	Fixed Duplication	chr1:77810056-77827281
chr1	146219651	146224650	Fixed Duplication	chr1:77699197-77704181
chr1	146247482	146252720	Fixed Duplication	chr1:77671300-77676669
chr1	146300505	146305819	Fixed Duplication	chr1:77617164-77622477
chr1	146309455	146327255	Fixed Duplication
chr1	146338072	146348537	Fixed Duplication	chr1:77574624-77585063
chr1	146376697	146384545	Fixed Duplication	chr1:77539279-77547132
chr1	146393850	146398485	Fixed Duplication	chr1:77525331-77529965
chr1	146616372	146622944	Fixed Duplication	chr1:77301336-77307587;chr2:144379384-144379686
chr1	146625638	146627755	Fixed Duplication	chr1:77296528-77298644
chr1	147427525	147432748	Fixed Duplication	chr1:76524533-76529759
chr1	147727607	147735519	Fixed Duplication	chr1:76220551-76228465
chr1	147952079	147961240	Fixed Duplication	chr1:76000364-76009565
chr1	148066756	148072538	Fixed Duplication	chr1:75889908-75895674
chr1	148316438	148341655	Fixed Duplication	chr1:75621003-75646291
chr1	148379984	148388559	Fixed Duplication	chr1:75574051-75582625
chr1	148444432	148463660	Fixed Duplication	chr1:75499214-75518443
chr1	148616252	148619939	Fixed Duplication	chr1:75343728-75347419
chr1	148641846	148653339	Fixed Duplication	chr1:75310327-75321820
chr1	148659105	148670367	Fixed Duplication	chr1:75293353-75304594
chr1	148764521	148775446	Fixed Duplication	chr1:75188970-75200085
chr1	149096305	149101876	Fixed Duplication	chr1:74863533-74869119
chr1	149208299	149214440	Fixed Duplication	chr1:74750933-74757066
chr1	149386612	149392313	Fixed Duplication	chr1:74572576-74578268
chr1	150074439	150081572	Fixed Duplication	chr1:73883023-73890135
chr1	150119824	150141680	Fixed Duplication	chr1:73823644-73845104;chr7:61755921-61756200
chr1	150219474	150223902	Fixed Duplication	chr1:73739375-73745836
chr1	150248286	150250636	Fixed Duplication	chr1:73712646-73715002
chr1	150466538	150472068	Fixed Duplication	chr1:73484512-73490043
chr1	150919927	150923853	Fixed Duplication	chr1:73030410-73034336
chr1	150946403	150972004	Fixed Duplication	chr1:72982259-73007860
chr1	151033374	151037954	Fixed Duplication	chr1:72917436-72922020
chr1	151066214	151070362	Fixed Duplication	chr1:72885045-72889185
chr1	151128513	151140964	Fixed Duplication	chr5:46698674-46699005;chr14:38669475-38672000
chr1	151579087	151586049	Fixed Duplication	chr1:72368666-72375623
chr1	151631571	151638075	Fixed Duplication	chr1:72316632-72323132
chr1	151737527	151763561	Fixed Duplication	chr1:72201981-72227666
chr1	151793750	151810719	Fixed Duplication	chr1:72154249-72171217
chr1	152336415	152344925	Fixed Duplication	chr1:71628009-71636519
chr1	153199646	153203625	Fixed Duplication	chr1:70805103-70809085
chr1	153204625	153220468	Fixed Duplication	chr1:70788262-70804104
chr1	153336290	153367190	Fixed Duplication	chr1:70641628-70672399
chr1	153389713	153410829	Fixed Duplication	chr1:70598288-70619127;chr1:70611486-70611910
chr1	153430552	153437849	Fixed Duplication	chr1:70571244-70578556
chr1	153455541	153465958	Fixed Duplication	chr1:70543443-70553865
chr1	153473891	153479684	Fixed Duplication	chr1:70530011-70535810
chr1	153680347	153704709	Fixed Duplication	chr1:70306273-70331629
chr1	153733030	153739101	Fixed Duplication	chr1:70271593-70277664
chr1	153770324	153781271	Fixed Duplication	chr1:70229770-70240690
chr1	153802114	153816787	Fixed Duplication	chr1:70194314-70208938
chr1	153922685	153927102	Fixed Duplication	chr1:70085552-70089969
chr1	154012948	154018930	Fixed Duplication	chr1:69995283-70001288
chr1	154077219	154082223	Fixed Duplication
chr1	154155231	154158497	Fixed Duplication	chr1:69856629-69859895
chr1	154163492	154169480	Fixed Duplication	chr1:69845649-69851637
chr1	154268083	154277181	Fixed Duplication	chr1:69737339-69746437
chr1	154319347	154333148	Fixed Duplication	chr1:69682074-69696138
chr1	154342931	154351240	Fixed Duplication	chr1:69664066-69672376
chr1	154358548	154362985	Fixed Duplication	chr1:69652315-69656757
chr1	154463414	154478652	Fixed Duplication	chr1:69542541-69557792
chr1	154509742	154516326	Fixed Duplication	chr1:69504868-69511452
chr1	154519112	154530992	Fixed Duplication	chr1:69490186-69502082
chr1	154559931	154577998	Fixed Duplication	chr1:69443221-69461289
chr1	154606984	154613899	Fixed Duplication	chr1:69407277-69414239
chr1	154616883	154629164	Fixed Duplication	chr1:69392268-69404304;chr5:57787264-57787580
chr1	154695762	154709031	Fixed Duplication	chr1:69313192-69326484
chr1	154729402	154737038	Fixed Duplication	chr1:69285059-69292832
chr1	154881302	154889030	Fixed Duplication	chr1:69134170-69141891
chr1	154894129	154898832	Fixed Duplication	chr1:69124370-69129072
chr1	154938434	154943629	Fixed Duplication	chr1:69080082-69085275
chr1	155055318	155081541	Fixed Duplication	chr1:68933277-68959544
chr1	155083006	155106922	Fixed Duplication	chr1:68907903-68931811
chr1	155108879	155134148	Fixed Duplication	chr1:68880687-68905945
chr1	155273592	155294291	Fixed Duplication	chr1:68723564-68743943;chr12:3095480-3095786
chr1	155348957	155379185	Fixed Duplication	chr1:68638621-68668991
chr1	155513708	155523012	Fixed Duplication	chr1:68494374-68503690
chr1	155654654	155657165	Fixed Duplication	chr1:68359231-68361741
chr1	155787087	155791032	Fixed Duplication	chr1:68225342-68229305
chr1	155906309	155919653	Fixed Duplication	chr1:68096483-68109857
chr1	156317067	156327077	Fixed Duplication	chr1:67701596-67701645;chr1:67700858-67701592
chr1	156361667	156362667	Fixed Duplication	chr1:67656654-67657654
chr1	156518236	156533005	Fixed Duplication	chr1:67486286-67501087
chr1	156593254	156601401	Fixed Duplication	chr1:67417881-67426027
chr1	156686880	156692685	Fixed Duplication	chr1:67326841-67332627
chr1	157091720	157102762	Fixed Duplication	chr1:66954484-66965517
chr1	157177257	157180965	Fixed Duplication	chr1:66876285-66879992
chr1	157273773	157294208	Fixed Duplication	chr1:66762951-66783421
chr1	157327603	157329631	Fixed Duplication	chr1:66727558-66729587
chr1	157377786	157395947	Fixed Duplication	chr1:66661539-66679711
chr1	157569964	157581066	Fixed Duplication	chr1:66475567-66486674
chr1	157758530	157766806	Fixed Duplication	chr1:66289455-66297715
chr1	157874688	157882102	Fixed Duplication	chr1:66174138-66181548
chr1	158050382	158063611	Fixed Duplication	chr1:65991738-66004960
chr1	158814071	158817869	Fixed Duplication	chr1:65261320-65265117
chr1	158819063	158821351	Fixed Duplication	chr1:65257836-65260126
chr1	158828250	158846674	Fixed Duplication	chr1:65232486-65250910
chr1	158848639	158855128	Fixed Duplication	chr1:65224032-65230521
chr1	158858035	158859975	Fixed Duplication	chr1:65219183-65221125
chr1	158873356	158875584	Fixed Duplication	chr1:65203580-65205808
chr1	158888846	158902863	Fixed Duplication	chr1:65176341-65190348
chr1	158919111	158923087	Fixed Duplication	chr1:65155407-65159383
chr1	158926973	158931171	Fixed Duplication	chr1:65147320-65151510
chr1	158933359	158935536	Fixed Duplication	chr1:65142952-65145132
chr1	158936839	158937839	Fixed Duplication	chr1:65140648-65141648
chr1	158949244	158954311	Fixed Duplication	chr1:65124205-65129252
chr1	158960052	158966564	Fixed Duplication	chr1:65112002-65118486
chr1	158996788	158999272	Fixed Duplication	chr1:65079279-65081763
chr1	159002622	159008515	Fixed Duplication	chr1:65070033-65075928
chr1	159010557	159012077	Fixed Duplication	chr1:65066459-65067990
chr1	159073771	159074958	Fixed Duplication	chr1:65046581-65047768
chr1	159076995	159078513	Fixed Duplication	chr1:65043051-65044569
chr1	159082759	159106541	Fixed Duplication	chr1:65014697-65038478
chr1	159110002	159116581	Fixed Duplication	chr1:65004639-65011216
chr1	159180348	159200767	Fixed Duplication	chr1:64920455-64940916
chr1	159297932	159305110	Fixed Duplication	chr1:64816364-64823542
chr1	159444992	159452811	Fixed Duplication	chr1:64669984-64677799
chr1	159484211	159493432	Fixed Duplication	chr1:64629335-64638562
chr1	159589096	159594876	Fixed Duplication	chr1:64527564-64533328
chr1	159605372	159617448	Fixed Duplication	chr1:64505031-64517069
chr1	159697495	159699321	Fixed Duplication	chr1:64422086-64423911
chr1	159849830	159862391	Fixed Duplication	chr1:64260213-64272747
chr1	159897206	159908525	Fixed Duplication	chr1:64214026-64225353
chr1	159971569	159978513	Fixed Duplication	chr1:64144097-64150952
chr1	159987752	159995884	Fixed Duplication	chr1:64126757-64134860
chr1	160084176	160088258	Fixed Duplication	chr1:64035304-64039387
chr1	160310925	160318148	Fixed Duplication	chr1:63805111-63812331
chr1	160338309	160345580	Fixed Duplication	chr1:63777656-63784943
chr1	160355059	160356414	Fixed Duplication	chr1:63766827-63768184
chr1	160546074	160551610	Fixed Duplication	chr1:63607061-63612613
chr1	160732615	160734867	Fixed Duplication	chr1:63368424-63370674
chr1	160744407	160747984	Fixed Duplication	chr1:63355312-63358890
chr1	160790323	160791878	Fixed Duplication	chr1:63311533-63313088
chr1	160815206	160825257	Fixed Duplication	chr1:63277891-63287879
chr1	160832303	160845326	Fixed Duplication	chr1:63257827-63270843
chr1	160954654	160959847	Fixed Duplication	chr1:89265878-89266185
chr1	160973525	160979082	Fixed Duplication	chr1:63123828-63129240;chr1:63138470-63138587
chr1	161294445	161302121	Fixed Duplication	chr1:62801795-62809204;chr1:62808224-62808500
chr1	161354981	161358061	Fixed Duplication	chr1:62745837-62748916
chr1	161459651	161465264	Fixed Duplication	chr1:62638095-62638297
chr1	161541313	161548100	Fixed Duplication	chr1:62554474-62561261
chr1	161648620	161655600	Fixed Duplication	chr1:62446931-62453909
chr1	161807766	161817678	Fixed Duplication	chr1:62285159-62295064
chr1	161897903	161902644	Fixed Duplication	chr20:61839885-61840144;chr1:62203821-62204134
chr1	161915880	161923630	Fixed Duplication	chr1:62180075-62187831
chr1	162024797	162030230	Fixed Duplication	chr11:6716612-6716904
chr1	162063048	162064048	Fixed Duplication	chr1:62041246-62042246
chr1	162081571	162098819	Fixed Duplication	chr1:62005952-62023158
chr1	162566817	162582045	Fixed Duplication	chr1:61554963-61570197
chr1	162601702	162623292	Fixed Duplication	chr1:61513560-61535269
chr1	162675447	162696863	Fixed Duplication	chr1:61439684-61461404
chr1	162700700	162720485	Fixed Duplication	chr1:61416108-61435849
chr1	162757309	162763250	Fixed Duplication	chr1:61373322-61379263
chr1	162785227	162790845	Fixed Duplication	chr1:61346185-61351801
chr1	162811086	162821304	Fixed Duplication	chr1:61315580-61325925
chr1	163003864	163009156	Fixed Duplication	chr1:61127781-61133062
chr1	163071232	163077934	Fixed Duplication	chr1:61060653-61067342
chr1	163084926	163092568	Fixed Duplication	chr1:61046044-61053684
chr1	163207976	163221214	Fixed Duplication	chr1:60917251-60930141;chr6:172392259-172392715
chr1	163367051	163401607	Fixed Duplication	chr1:60736613-60771170
chr1	163441845	163446782	Fixed Duplication	chr1:60691401-60696344
chr1	163478210	163484551	Fixed Duplication	chr1:60653624-60659950
chr1	163619898	163621205	Fixed Duplication	chr1:60517652-60518959
chr1	163629175	163635789	Fixed Duplication	chr1:60503014-60509695
chr1	163638566	163652375	Fixed Duplication	chr1:60486388-60500237
chr1	163661077	163662077	Fixed Duplication	chr1:60476685-60477686
chr1	163680092	163691861	Fixed Duplication	chr1:60447095-60459004
chr1	163707192	163708192	Fixed Duplication	chr1:60431348-60432348
chr1	163718093	163729134	Fixed Duplication	chr1:60410943-60421663;chr19:39263070-39263351
chr1	163758068	163774268	Fixed Duplication	chr1:60365856-60382021
chr1	163804389	163808685	Fixed Duplication	chr1:60331454-60335745
chr1	163812878	163813878	Fixed Duplication	chr1:60326265-60327265
chr1	163823479	163830304	Fixed Duplication	chr1:60309864-60316694
chr1	163865176	163871807	Fixed Duplication	chr1:60268781-60275417
chr1	163924651	163930701	Fixed Duplication	chr1:60210113-60216164
chr1	164275144	164281360	Fixed Duplication	chr1:59898002-59904218
chr1	164284932	164286778	Fixed Duplication	chr1:59892579-59894430
chr1	164327730	164332789	Fixed Duplication	chr1:59846589-59851620
chr1	164359559	164366907	Fixed Duplication	chr1:59812747-59820087
chr1	164368562	164382610	Fixed Duplication	chr14:118346269-118346573
chr1	164670158	164687844	Fixed Duplication	chr5:24212592-24213421
chr1	164714462	164726752	Fixed Duplication	chr1:59458044-59470502
chr1	164775027	164783935	Fixed Duplication	chr1:59402100-59411009
chr1	164825903	164837235	Fixed Duplication	chr1:59348715-59359971
[truncated: 38,428 more rows]
